# Supplementary material for: 2-Methyl-1,1,3,3-tetra­phenyl­propan-2-ol
Source: Acta Crystallogr Sect E Struct Rep Online. 2008 May 21;64(Pt 6):o1115. doi: 10.1107/S1600536808014761 (PMC2961435; doi:10.1107/S1600536808014761)
Supplement: Supplementary file 1 [file e-64-o1115-sup1.cif]

##############################################################################
###                                                                        ###
###        Electronic paper (Acta Crystallographica Section E)             ###
###                                                                        ###
##############################################################################
#                                                                            #
# This CIF contains the data in a paper accepted for publication in Acta     #
# Crystallographica Section E. It conforms to the requirements of Notes      #
# for Authors for Section E, and has been peer reviewed under the auspices   #
# of the IUCr Commission on Journals.                                        #
#                                                                            #
# Full details of the Crystallographic Information File format               #
# are given in the paper "The Crystallographic Information File (CIF):       #
# a New Standard Archive File for Crystallography" by S. R. Hall, F. H.      #
# Allen and I. D. Brown [Acta Cryst. (1991), A47, 655-685].                  #
#                                                                            #
# The current version of the core CIF dictionary is obtainable from          #
# ftp://ftp.iucr.org/pub/cif_core.dic. The current version number is 2.4.    #
#                                                                            #
# Software is freely available for graphical display of the structure(s) in  #
# this CIF.  For information consult the CIF home page http://www.iucr.org/  #
# cif/home.html                                                              #
#                                                                            #
# This file may be used for bona fide research purposes within the           #
# scientific community so long as proper attribution is given to the journal # 
# article from which it was obtained.                                        #
#                                                                            #
##############################################################################
                                             
data_global
_audit_creation_method     SHELXL-97
_journal_data_validation_number     ?
_journal_date_recd_electronic     2008-04-14
_journal_date_accepted     2008-05-15
_journal_name_full     'Acta Crystallographica, Section E'
_journal_year     2008
_journal_volume     64
_journal_issue      6
_journal_page_first     o1115
_journal_page_last     o1115
_journal_paper_category     QO
_journal_coeditor_code     PK2096
_publ_contact_author_name     'Professor Jia-rong Li'
_publ_contact_author_address
;School of Chemical Engineering and Environment,
Beijing Institute of Technology,
Beijing 100081,
People's Republic of China
;
_publ_contact_author_email     jrli@bit.edu.cn
_publ_contact_author_fax     '8622 68914008'
_publ_contact_author_phone     '8622 68914008'
_publ_section_title
;
2-Methyl-1,1,3,3-tetraphenylpropan-2-ol
;
loop_
    _publ_author_name
    _publ_author_footnote
    _publ_author_address
    'Shi, Da-Xin' .
;
School of Chemical Engineering  and Environment
Beijing Institute of Technology
Beijing 100081
People's Republic of China
;
    'Zhang, Li-Jun' .
;
School of Chemical Engineering and Environment
Beijing Institute of Technology
Beijing 100081
People's Republic of China
;
    'Zhang, Qi' .
;
School of Chemical Engineering and Environment
Beijing Institute of Technology
Beijing 100081
People's Republic of China
;
    'Li, Jia-Rong' .
;
School of Chemical Engineering and Environment
Beijing Institute of Technology
Beijing 100081
People's Republic of China
;
data_I
_chemical_name_systematic
;
2-Methyl-1,1,3,3-tetraphenylpropan-2-ol
;
_chemical_name_common     ?
_chemical_formula_moiety     'C28 H26 O'
_chemical_formula_sum     'C28 H26 O'
_chemical_formula_structural     ?
_chemical_formula_analytical     ?
_chemical_formula_iupac     'C28 H26 O'
_chemical_formula_weight     378.49
_chemical_melting_point     ?
_symmetry_cell_setting     monoclinic
_symmetry_space_group_name_H-M     'P 21/n'
_symmetry_space_group_name_Hall     '-P 2yn'
loop_
    _symmetry_equiv_pos_as_xyz
    'x, y, z'
    '-x+1/2, y+1/2, -z+1/2'
    '-x, -y, -z'
    'x-1/2, -y-1/2, z-1/2'
_cell_length_a     8.4313(4)
_cell_length_b     23.8539(11)
_cell_length_c     10.3420(5)
_cell_angle_alpha     90.00
_cell_angle_beta     96.624(3)
_cell_angle_gamma     90.00
_cell_volume     2066.09(17)
_cell_formula_units_Z     4
_cell_measurement_reflns_used     4487
_cell_measurement_theta_min     2.2
_cell_measurement_theta_max     27.9
_cell_measurement_temperature     113(2)
_exptl_crystal_description     prism
_exptl_crystal_colour     colorless
_exptl_crystal_size_max     0.22
_exptl_crystal_size_mid     0.20
_exptl_crystal_size_min     0.18
_exptl_crystal_density_diffrn     1.217
_exptl_crystal_density_meas     ?
_exptl_crystal_density_method     'not measured'
_exptl_crystal_F_000     808
_exptl_absorpt_coefficient_mu     0.072
_exptl_absorpt_correction_type     multi-scan
_exptl_absorpt_process_details     '(CrystalClear; Rigaku/MSC, 2005)'
_exptl_absorpt_correction_T_min     0.980
_exptl_absorpt_correction_T_max     0.985
_exptl_special_details
;
;
_diffrn_ambient_temperature     113(2)
_diffrn_radiation_type     MoK\a
_diffrn_radiation_wavelength     0.71070
_diffrn_radiation_source     'rotating anode'
_diffrn_radiation_monochromator     'confocal multilayer optics'
_diffrn_measurement_device_type     'Rigaku Saturn CCD'
_diffrn_measurement_method     \w
_diffrn_detector_area_resol_mean     14.63
_diffrn_reflns_number     15409
_diffrn_reflns_av_R_equivalents     0.0502
_diffrn_reflns_av_sigmaI/netI     0.0387
_diffrn_reflns_theta_min     2.16
_diffrn_reflns_theta_max     25.00
_diffrn_reflns_theta_full     25.00
_diffrn_measured_fraction_theta_max     0.999
_diffrn_measured_fraction_theta_full     0.999
_diffrn_reflns_limit_h_min     -10
_diffrn_reflns_limit_h_max     10
_diffrn_reflns_limit_k_min     -28
_diffrn_reflns_limit_k_max     28
_diffrn_reflns_limit_l_min     -12
_diffrn_reflns_limit_l_max     11
_diffrn_standards_number     0
_diffrn_standards_interval_count     .
_diffrn_standards_interval_time     .
_diffrn_standards_decay_%     ?
loop_
    _diffrn_standard_refln_index_h
    _diffrn_standard_refln_index_k
    _diffrn_standard_refln_index_l
    ? ? ?
_refine_special_details
;
Refinement of <i>F</i>^2^ against ALL reflections. The weighted <i>R</i>-factor
<i>wR</i> and goodness of fit <i>S</i> are based on <i>F</i>^2^, conventional
<i>R</i>-factors <i>R</i> are based on <i>F</i>, with <i>F</i> set to zero for
negative <i>F</i>^2^. The threshold expression of <i>F</i>^2^ >
\s(<i>F</i>^2^) is used only for calculating <i>R</i>-factors(gt) <i>etc</i>.
and is not relevant to the choice of reflections for refinement.
<i>R</i>-factors based on <i>F</i>^2^ are statistically about twice as large
as those based on <i>F</i>, and <i>R</i>- factors based on ALL data will be
even larger.
;
_reflns_number_total     3633
_reflns_number_gt     3442
_reflns_threshold_expression     I>2\s(I)
_refine_ls_structure_factor_coef     Fsqd
_refine_ls_matrix_type     full
_refine_ls_R_factor_all     0.0569
_refine_ls_R_factor_gt     0.0531
_refine_ls_wR_factor_gt     0.1134
_refine_ls_wR_factor_ref     0.1160
_refine_ls_goodness_of_fit_ref     1.112
_refine_ls_restrained_S_all     1.112
_refine_ls_number_reflns     3633
_refine_ls_number_parameters     267
_refine_ls_number_restraints     0
_refine_ls_hydrogen_treatment     mixed
_refine_ls_weighting_scheme     calc
_refine_ls_weighting_details
         'calc w=1/[\s^2^(Fo^2^)+(0.0381P)^2^+0.9679P] where P=(Fo^2^+2Fc^2^)/3'
_atom_sites_solution_hydrogens     geom
_atom_sites_solution_primary     direct
_atom_sites_solution_secondary     difmap
_refine_ls_shift/su_max     0.001
_refine_ls_shift/su_mean     0.000
_refine_diff_density_max     0.191
_refine_diff_density_min     -0.196
_refine_ls_extinction_method     'SHELXL97 (Sheldrick, 2008)'
_refine_ls_extinction_coef     0.0182(16)
_refine_ls_extinction_expression
                                  'Fc^*^=kFc[1+0.001xFc^2^\l^3^/sin(2\q)]^-1/4^'
loop_
    _atom_type_symbol
    _atom_type_description
    _atom_type_scat_dispersion_real
    _atom_type_scat_dispersion_imag
    _atom_type_scat_source
    'C' 'C' 0.0033 0.0016
                         'International Tables Vol C Tables 4.2.6.8 and 6.1.1.4'
    'H' 'H' 0.0000 0.0000
                         'International Tables Vol C Tables 4.2.6.8 and 6.1.1.4'
    'O' 'O' 0.0106 0.0060
                         'International Tables Vol C Tables 4.2.6.8 and 6.1.1.4'
_computing_data_collection     'CrystalClear (Rigaku/MSC, 2005)'
_computing_cell_refinement     'CrystalClear (Rigaku/MSC, 2005)'
_computing_data_reduction     'CrystalClear (Rigaku/MSC, 2005)'
_computing_structure_solution     'SHELXS97 (Sheldrick, 2008)'
_computing_structure_refinement     'SHELXL97 (Sheldrick, 2008)'
_computing_molecular_graphics     'XP in SHELXTL (Sheldrick, 2008)'
_computing_publication_material     'CrystalStructure (Rigaku/MSC, 2006)'
loop_
    _atom_site_type_symbol
    _atom_site_label
    _atom_site_fract_x
    _atom_site_fract_y
    _atom_site_fract_z
    _atom_site_U_iso_or_equiv
    _atom_site_adp_type
    _atom_site_calc_flag
    _atom_site_refinement_flags
    _atom_site_occupancy
    _atom_site_disorder_assembly
    _atom_site_disorder_group
    O O1 0.31548(15) 0.05491(5) 0.07175(11) 0.0266(3) Uani d . 1 . .
    H H1 0.261(3) 0.0232(9) 0.082(2) 0.040 Uiso d . 1 . .
    C C1 0.47972(19) 0.12873(7) 0.18234(16) 0.0200(4) Uani d . 1 . .
    H H1A 0.5215 0.1406 0.2726 0.024 Uiso calc R 1 . .
    C C2 0.3887(2) 0.07256(7) 0.19928(16) 0.0210(4) Uani d . 1 . .
    C C3 0.2473(2) 0.08319(7) 0.28398(16) 0.0207(4) Uani d . 1 . .
    H H3 0.1715 0.1080 0.2289 0.025 Uiso calc R 1 . .
    C C4 0.5084(2) 0.02774(7) 0.25298(18) 0.0257(4) Uani d . 1 . .
    H H4A 0.4507 -0.0057 0.2766 0.039 Uiso calc R 1 . .
    H H4B 0.5737 0.0423 0.3302 0.039 Uiso calc R 1 . .
    H H4C 0.5775 0.0179 0.1865 0.039 Uiso calc R 1 . .
    C C5 0.3781(2) 0.17823(7) 0.12541(16) 0.0209(4) Uani d . 1 . .
    C C6 0.3655(2) 0.22646(7) 0.20063(17) 0.0242(4) Uani d . 1 . .
    H H6 0.4124 0.2268 0.2887 0.029 Uiso calc R 1 . .
    C C7 0.2853(2) 0.27396(8) 0.14873(19) 0.0312(5) Uani d . 1 . .
    H H7 0.2785 0.3064 0.2011 0.037 Uiso calc R 1 . .
    C C8 0.2156(2) 0.27379(8) 0.02062(19) 0.0309(5) Uani d . 1 . .
    H H8 0.1609 0.3060 -0.0151 0.037 Uiso calc R 1 . .
    C C9 0.2263(2) 0.22615(8) -0.05520(18) 0.0283(4) Uani d . 1 . .
    H H9 0.1781 0.2259 -0.1429 0.034 Uiso calc R 1 . .
    C C10 0.3073(2) 0.17876(7) -0.00380(16) 0.0234(4) Uani d . 1 . .
    H H10 0.3145 0.1466 -0.0569 0.028 Uiso calc R 1 . .
    C C11 0.6273(2) 0.12517(7) 0.10844(16) 0.0209(4) Uani d . 1 . .
    C C12 0.6302(2) 0.09609(7) -0.00935(16) 0.0247(4) Uani d . 1 . .
    H H12 0.5411 0.0739 -0.0425 0.030 Uiso calc R 1 . .
    C C13 0.7628(2) 0.09956(7) -0.07790(17) 0.0258(4) Uani d . 1 . .
    H H13 0.7640 0.0792 -0.1567 0.031 Uiso calc R 1 . .
    C C14 0.8932(2) 0.13250(7) -0.03209(17) 0.0259(4) Uani d . 1 . .
    H H14 0.9823 0.1352 -0.0802 0.031 Uiso calc R 1 . .
    C C15 0.8925(2) 0.16146(7) 0.08431(18) 0.0255(4) Uani d . 1 . .
    H H15 0.9812 0.1841 0.1161 0.031 Uiso calc R 1 . .
    C C16 0.7610(2) 0.15716(7) 0.15446(17) 0.0236(4) Uani d . 1 . .
    H H16 0.7624 0.1764 0.2351 0.028 Uiso calc R 1 . .
    C C17 0.2875(2) 0.11566(7) 0.41090(16) 0.0217(4) Uani d . 1 . .
    C C18 0.1949(2) 0.16277(7) 0.43236(18) 0.0280(4) Uani d . 1 . .
    H H18 0.1090 0.1729 0.3690 0.034 Uiso calc R 1 . .
    C C19 0.2261(3) 0.19528(8) 0.54486(19) 0.0348(5) Uani d . 1 . .
    H H19 0.1623 0.2273 0.5569 0.042 Uiso calc R 1 . .
    C C20 0.3501(3) 0.18077(8) 0.63886(19) 0.0350(5) Uani d . 1 . .
    H H20 0.3735 0.2033 0.7143 0.042 Uiso calc R 1 . .
    C C21 0.4394(2) 0.13327(8) 0.62203(18) 0.0318(5) Uani d . 1 . .
    H H21 0.5215 0.1223 0.6879 0.038 Uiso calc R 1 . .
    C C22 0.4095(2) 0.10121(8) 0.50852(16) 0.0261(4) Uani d . 1 . .
    H H22 0.4731 0.0691 0.4976 0.031 Uiso calc R 1 . .
    C C23 0.1510(2) 0.02965(7) 0.30277(16) 0.0210(4) Uani d . 1 . .
    C C24 0.1924(2) -0.00805(7) 0.40487(17) 0.0258(4) Uani d . 1 . .
    H H24 0.2827 -0.0004 0.4661 0.031 Uiso calc R 1 . .
    C C25 0.1038(2) -0.05649(8) 0.41854(18) 0.0294(4) Uani d . 1 . .
    H H25 0.1350 -0.0818 0.4878 0.035 Uiso calc R 1 . .
    C C26 -0.0301(2) -0.06799(8) 0.33105(18) 0.0296(4) Uani d . 1 . .
    H H26 -0.0910 -0.1009 0.3406 0.035 Uiso calc R 1 . .
    C C27 -0.0739(2) -0.03107(8) 0.22989(19) 0.0287(4) Uani d . 1 . .
    H H27 -0.1651 -0.0388 0.1697 0.034 Uiso calc R 1 . .
    C C28 0.0153(2) 0.01748(7) 0.21599(17) 0.0252(4) Uani d . 1 . .
    H H28 -0.0165 0.0426 0.1466 0.030 Uiso calc R 1 . .
loop_
    _atom_site_aniso_label
    _atom_site_aniso_U_11
    _atom_site_aniso_U_22
    _atom_site_aniso_U_33
    _atom_site_aniso_U_12
    _atom_site_aniso_U_13
    _atom_site_aniso_U_23
    O1 0.0300(7) 0.0285(7) 0.0213(7) -0.0063(6) 0.0031(5) -0.0030(5)
    C1 0.0198(9) 0.0214(9) 0.0188(8) -0.0009(7) 0.0027(7) -0.0011(7)
    C2 0.0238(9) 0.0214(9) 0.0177(8) 0.0001(7) 0.0021(7) -0.0016(7)
    C3 0.0212(9) 0.0208(9) 0.0205(9) 0.0019(7) 0.0037(7) 0.0013(7)
    C4 0.0252(10) 0.0236(9) 0.0290(10) 0.0027(7) 0.0056(8) 0.0040(7)
    C5 0.0180(9) 0.0234(9) 0.0221(9) -0.0016(7) 0.0057(7) 0.0019(7)
    C6 0.0245(9) 0.0240(9) 0.0245(9) -0.0012(7) 0.0041(7) -0.0024(7)
    C7 0.0361(11) 0.0231(10) 0.0362(11) 0.0036(8) 0.0116(9) -0.0011(8)
    C8 0.0329(11) 0.0273(10) 0.0339(11) 0.0088(8) 0.0104(8) 0.0071(8)
    C9 0.0274(10) 0.0332(11) 0.0250(10) 0.0058(8) 0.0064(8) 0.0054(8)
    C10 0.0239(9) 0.0246(9) 0.0224(9) 0.0033(7) 0.0058(7) 0.0011(7)
    C11 0.0215(9) 0.0196(9) 0.0217(9) 0.0031(7) 0.0027(7) 0.0034(7)
    C12 0.0244(9) 0.0252(9) 0.0248(9) -0.0015(7) 0.0037(7) -0.0022(7)
    C13 0.0274(10) 0.0260(10) 0.0244(9) 0.0017(8) 0.0052(8) -0.0009(7)
    C14 0.0234(9) 0.0264(10) 0.0292(10) 0.0017(7) 0.0089(8) 0.0041(8)
    C15 0.0217(9) 0.0227(9) 0.0322(10) -0.0014(7) 0.0032(8) -0.0001(7)
    C16 0.0237(9) 0.0238(9) 0.0231(9) 0.0007(7) 0.0017(7) -0.0011(7)
    C17 0.0240(9) 0.0215(9) 0.0210(9) -0.0042(7) 0.0081(7) 0.0002(7)
    C18 0.0326(11) 0.0239(10) 0.0294(10) -0.0018(8) 0.0113(8) 0.0005(8)
    C19 0.0460(13) 0.0260(10) 0.0362(11) -0.0046(9) 0.0212(10) -0.0065(8)
    C20 0.0457(12) 0.0347(11) 0.0272(10) -0.0174(9) 0.0155(9) -0.0111(8)
    C21 0.0343(11) 0.0390(11) 0.0224(9) -0.0122(9) 0.0044(8) -0.0006(8)
    C22 0.0287(10) 0.0262(10) 0.0242(9) -0.0040(8) 0.0057(8) -0.0011(7)
    C23 0.0224(9) 0.0196(9) 0.0219(9) 0.0017(7) 0.0060(7) -0.0017(7)
    C24 0.0279(10) 0.0277(10) 0.0222(9) -0.0009(8) 0.0045(7) 0.0005(7)
    C25 0.0358(11) 0.0264(10) 0.0277(10) -0.0007(8) 0.0105(8) 0.0035(8)
    C26 0.0295(10) 0.0269(10) 0.0347(11) -0.0051(8) 0.0139(8) -0.0030(8)
    C27 0.0232(10) 0.0292(10) 0.0342(10) -0.0040(8) 0.0052(8) -0.0049(8)
    C28 0.0237(9) 0.0256(9) 0.0263(10) 0.0024(7) 0.0032(7) 0.0013(7)
_geom_special_details
;
All e.s.d.'s (except the e.s.d. in the dihedral angle between two l.s. planes)
are estimated using the full covariance matrix. The cell e.s.d.'s are taken
into account individually in the estimation of e.s.d.'s in distances, angles
and torsion angles; correlations between e.s.d.'s in cell parameters are only
used when they are defined by crystal symmetry. An approximate (isotropic)
treatment of cell e.s.d.'s is used for estimating e.s.d.'s involving l.s.
planes.
;
loop_
    _geom_bond_atom_site_label_1
    _geom_bond_atom_site_label_2
    _geom_bond_site_symmetry_2
    _geom_bond_distance
    _geom_bond_publ_flag
    O1 C2 . 1.453(2) ?
    O1 H1 . 0.90(2) ?
    C1 C5 . 1.536(2) ?
    C1 C11 . 1.536(2) ?
    C1 C2 . 1.564(2) ?
    C1 H1A . 1.0000 ?
    C2 C4 . 1.530(2) ?
    C2 C3 . 1.579(2) ?
    C3 C17 . 1.528(2) ?
    C3 C23 . 1.538(2) ?
    C3 H3 . 1.0000 ?
    C4 H4A . 0.9800 ?
    C4 H4B . 0.9800 ?
    C4 H4C . 0.9800 ?
    C5 C10 . 1.399(2) ?
    C5 C6 . 1.400(2) ?
    C6 C7 . 1.394(3) ?
    C6 H6 . 0.9500 ?
    C7 C8 . 1.386(3) ?
    C7 H7 . 0.9500 ?
    C8 C9 . 1.390(3) ?
    C8 H8 . 0.9500 ?
    C9 C10 . 1.394(2) ?
    C9 H9 . 0.9500 ?
    C10 H10 . 0.9500 ?
    C11 C16 . 1.398(2) ?
    C11 C12 . 1.405(2) ?
    C12 C13 . 1.394(2) ?
    C12 H12 . 0.9500 ?
    C13 C14 . 1.389(3) ?
    C13 H13 . 0.9500 ?
    C14 C15 . 1.388(3) ?
    C14 H14 . 0.9500 ?
    C15 C16 . 1.397(2) ?
    C15 H15 . 0.9500 ?
    C16 H16 . 0.9500 ?
    C17 C22 . 1.399(2) ?
    C17 C18 . 1.400(2) ?
    C18 C19 . 1.398(3) ?
    C18 H18 . 0.9500 ?
    C19 C20 . 1.387(3) ?
    C19 H19 . 0.9500 ?
    C20 C21 . 1.383(3) ?
    C20 H20 . 0.9500 ?
    C21 C22 . 1.399(3) ?
    C21 H21 . 0.9500 ?
    C22 H22 . 0.9500 ?
    C23 C24 . 1.400(2) ?
    C23 C28 . 1.401(2) ?
    C24 C25 . 1.392(3) ?
    C24 H24 . 0.9500 ?
    C25 C26 . 1.390(3) ?
    C25 H25 . 0.9500 ?
    C26 C27 . 1.385(3) ?
    C26 H26 . 0.9500 ?
    C27 C28 . 1.398(2) ?
    C27 H27 . 0.9500 ?
    C28 H28 . 0.9500 ?
loop_
    _geom_angle_atom_site_label_1
    _geom_angle_atom_site_label_2
    _geom_angle_atom_site_label_3
    _geom_angle_site_symmetry_1
    _geom_angle_site_symmetry_3
    _geom_angle
    _geom_angle_publ_flag
    C2 O1 H1 . . 108.2(13) ?
    C5 C1 C11 . . 107.46(13) ?
    C5 C1 C2 . . 116.24(14) ?
    C11 C1 C2 . . 116.40(13) ?
    C5 C1 H1A . . 105.2 ?
    C11 C1 H1A . . 105.2 ?
    C2 C1 H1A . . 105.2 ?
    O1 C2 C4 . . 108.69(13) ?
    O1 C2 C1 . . 108.02(13) ?
    C4 C2 C1 . . 109.12(14) ?
    O1 C2 C3 . . 106.33(13) ?
    C4 C2 C3 . . 114.80(13) ?
    C1 C2 C3 . . 109.65(13) ?
    C17 C3 C23 . . 112.37(13) ?
    C17 C3 C2 . . 116.80(14) ?
    C23 C3 C2 . . 112.33(13) ?
    C17 C3 H3 . . 104.6 ?
    C23 C3 H3 . . 104.6 ?
    C2 C3 H3 . . 104.6 ?
    C2 C4 H4A . . 109.5 ?
    C2 C4 H4B . . 109.5 ?
    H4A C4 H4B . . 109.5 ?
    C2 C4 H4C . . 109.5 ?
    H4A C4 H4C . . 109.5 ?
    H4B C4 H4C . . 109.5 ?
    C10 C5 C6 . . 118.16(16) ?
    C10 C5 C1 . . 122.05(15) ?
    C6 C5 C1 . . 119.58(15) ?
    C7 C6 C5 . . 121.22(17) ?
    C7 C6 H6 . . 119.4 ?
    C5 C6 H6 . . 119.4 ?
    C8 C7 C6 . . 119.91(17) ?
    C8 C7 H7 . . 120.0 ?
    C6 C7 H7 . . 120.0 ?
    C7 C8 C9 . . 119.59(17) ?
    C7 C8 H8 . . 120.2 ?
    C9 C8 H8 . . 120.2 ?
    C8 C9 C10 . . 120.59(17) ?
    C8 C9 H9 . . 119.7 ?
    C10 C9 H9 . . 119.7 ?
    C9 C10 C5 . . 120.51(16) ?
    C9 C10 H10 . . 119.7 ?
    C5 C10 H10 . . 119.7 ?
    C16 C11 C12 . . 118.10(16) ?
    C16 C11 C1 . . 117.90(15) ?
    C12 C11 C1 . . 123.70(15) ?
    C13 C12 C11 . . 120.46(16) ?
    C13 C12 H12 . . 119.8 ?
    C11 C12 H12 . . 119.8 ?
    C14 C13 C12 . . 120.65(16) ?
    C14 C13 H13 . . 119.7 ?
    C12 C13 H13 . . 119.7 ?
    C15 C14 C13 . . 119.67(16) ?
    C15 C14 H14 . . 120.2 ?
    C13 C14 H14 . . 120.2 ?
    C14 C15 C16 . . 119.77(17) ?
    C14 C15 H15 . . 120.1 ?
    C16 C15 H15 . . 120.1 ?
    C15 C16 C11 . . 121.34(16) ?
    C15 C16 H16 . . 119.3 ?
    C11 C16 H16 . . 119.3 ?
    C22 C17 C18 . . 117.40(16) ?
    C22 C17 C3 . . 124.53(16) ?
    C18 C17 C3 . . 118.06(16) ?
    C19 C18 C17 . . 121.51(18) ?
    C19 C18 H18 . . 119.2 ?
    C17 C18 H18 . . 119.2 ?
    C20 C19 C18 . . 119.93(18) ?
    C20 C19 H19 . . 120.0 ?
    C18 C19 H19 . . 120.0 ?
    C21 C20 C19 . . 119.59(18) ?
    C21 C20 H20 . . 120.2 ?
    C19 C20 H20 . . 120.2 ?
    C20 C21 C22 . . 120.35(19) ?
    C20 C21 H21 . . 119.8 ?
    C22 C21 H21 . . 119.8 ?
    C17 C22 C21 . . 121.15(18) ?
    C17 C22 H22 . . 119.4 ?
    C21 C22 H22 . . 119.4 ?
    C24 C23 C28 . . 117.65(16) ?
    C24 C23 C3 . . 122.67(15) ?
    C28 C23 C3 . . 119.68(15) ?
    C25 C24 C23 . . 121.34(17) ?
    C25 C24 H24 . . 119.3 ?
    C23 C24 H24 . . 119.3 ?
    C26 C25 C24 . . 120.16(17) ?
    C26 C25 H25 . . 119.9 ?
    C24 C25 H25 . . 119.9 ?
    C27 C26 C25 . . 119.49(17) ?
    C27 C26 H26 . . 120.3 ?
    C25 C26 H26 . . 120.3 ?
    C26 C27 C28 . . 120.31(18) ?
    C26 C27 H27 . . 119.8 ?
    C28 C27 H27 . . 119.8 ?
    C27 C28 C23 . . 121.03(17) ?
    C27 C28 H28 . . 119.5 ?
    C23 C28 H28 . . 119.5 ?
loop_
    _geom_torsion_atom_site_label_1
    _geom_torsion_atom_site_label_2
    _geom_torsion_atom_site_label_3
    _geom_torsion_atom_site_label_4
    _geom_torsion_site_symmetry_1
    _geom_torsion_site_symmetry_2
    _geom_torsion_site_symmetry_3
    _geom_torsion_site_symmetry_4
    _geom_torsion
    _geom_torsion_publ_flag
    C5 C1 C2 O1 . . . . 60.36(17) ?
    C11 C1 C2 O1 . . . . -67.83(17) ?
    C5 C1 C2 C4 . . . . 178.36(13) ?
    C11 C1 C2 C4 . . . . 50.16(19) ?
    C5 C1 C2 C3 . . . . -55.11(18) ?
    C11 C1 C2 C3 . . . . 176.70(13) ?
    O1 C2 C3 C17 . . . . -165.43(13) ?
    C4 C2 C3 C17 . . . . 74.36(19) ?
    C1 C2 C3 C17 . . . . -48.89(19) ?
    O1 C2 C3 C23 . . . . 62.63(17) ?
    C4 C2 C3 C23 . . . . -57.59(19) ?
    C1 C2 C3 C23 . . . . 179.17(13) ?
    C11 C1 C5 C10 . . . . 64.1(2) ?
    C2 C1 C5 C10 . . . . -68.3(2) ?
    C11 C1 C5 C6 . . . . -110.57(17) ?
    C2 C1 C5 C6 . . . . 116.99(17) ?
    C10 C5 C6 C7 . . . . -0.3(3) ?
    C1 C5 C6 C7 . . . . 174.63(16) ?
    C5 C6 C7 C8 . . . . 0.4(3) ?
    C6 C7 C8 C9 . . . . 0.0(3) ?
    C7 C8 C9 C10 . . . . -0.4(3) ?
    C8 C9 C10 C5 . . . . 0.5(3) ?
    C6 C5 C10 C9 . . . . -0.2(2) ?
    C1 C5 C10 C9 . . . . -174.93(15) ?
    C5 C1 C11 C16 . . . . 87.47(18) ?
    C2 C1 C11 C16 . . . . -140.18(16) ?
    C5 C1 C11 C12 . . . . -86.06(19) ?
    C2 C1 C11 C12 . . . . 46.3(2) ?
    C16 C11 C12 C13 . . . . -0.3(3) ?
    C1 C11 C12 C13 . . . . 173.18(16) ?
    C11 C12 C13 C14 . . . . -1.0(3) ?
    C12 C13 C14 C15 . . . . 1.1(3) ?
    C13 C14 C15 C16 . . . . 0.1(3) ?
    C14 C15 C16 C11 . . . . -1.5(3) ?
    C12 C11 C16 C15 . . . . 1.6(3) ?
    C1 C11 C16 C15 . . . . -172.30(15) ?
    C23 C3 C17 C22 . . . . 78.1(2) ?
    C2 C3 C17 C22 . . . . -53.8(2) ?
    C23 C3 C17 C18 . . . . -101.00(18) ?
    C2 C3 C17 C18 . . . . 127.07(16) ?
    C22 C17 C18 C19 . . . . 2.0(3) ?
    C3 C17 C18 C19 . . . . -178.79(16) ?
    C17 C18 C19 C20 . . . . -0.6(3) ?
    C18 C19 C20 C21 . . . . -1.7(3) ?
    C19 C20 C21 C22 . . . . 2.6(3) ?
    C18 C17 C22 C21 . . . . -1.1(2) ?
    C3 C17 C22 C21 . . . . 179.75(16) ?
    C20 C21 C22 C17 . . . . -1.2(3) ?
    C17 C3 C23 C24 . . . . -46.2(2) ?
    C2 C3 C23 C24 . . . . 87.94(19) ?
    C17 C3 C23 C28 . . . . 133.29(16) ?
    C2 C3 C23 C28 . . . . -92.59(18) ?
    C28 C23 C24 C25 . . . . 1.2(3) ?
    C3 C23 C24 C25 . . . . -179.32(16) ?
    C23 C24 C25 C26 . . . . -0.9(3) ?
    C24 C25 C26 C27 . . . . 0.4(3) ?
    C25 C26 C27 C28 . . . . -0.2(3) ?
    C26 C27 C28 C23 . . . . 0.5(3) ?
    C24 C23 C28 C27 . . . . -1.0(2) ?
    C3 C23 C28 C27 . . . . 179.51(15) ?
