# Supplementary material for: 2-Methyl-1,1,3,3-tetra­phenyl­propan-2-ol
Source: Acta Crystallogr Sect E Struct Rep Online. 2008 May 21;64(Pt 6):o1115. doi: 10.1107/S1600536808014761 (PMC2961435; doi:10.1107/S1600536808014761)
Supplement: Supplementary file 2 [file e-64-o1115-Isup2.hkl]

# 
# h,k,l, Fc-squared, Fo-squared, sigma(Fo-squared) and status flag 
# 
data_I
_shelx_title '  _r070724b1' 
_shelx_refln_list_code          4 
_shelx_F_calc_maximum      134.57 
_exptl_crystal_F_000       808.00 
_reflns_d_resolution_high  0.8407 
 
loop_ 
 _symmetry_equiv_pos_as_xyz 
 'x, y, z' 
 '-x+1/2, y+1/2, -z+1/2' 
 '-x, -y, -z' 
 'x-1/2, -y-1/2, z-1/2' 
 
_cell_length_a     8.4313 
_cell_length_b    23.8539 
_cell_length_c    10.3420 
_cell_angle_alpha  90.000 
_cell_angle_beta   96.624 
_cell_angle_gamma  90.000 
 
_shelx_F_squared_multiplier     1.000 
 
loop_ 
 _refln_index_h 
 _refln_index_k 
 _refln_index_l 
 _refln_F_squared_calc 
 _refln_F_squared_meas 
 _refln_F_squared_sigma 
 _refln_observed_status 
   2   0   0     8235.21     8291.61    145.43 o 
   4   0   0       42.33       49.50      7.28 o 
   6   0   0       96.68       91.84     10.05 o 
   8   0   0      750.67      743.84     48.69 o 
   1   1   0      324.32      302.48      7.23 o 
   2   1   0     7336.75     7190.41     55.12 o 
   3   1   0       54.68       49.74      3.52 o 
   4   1   0      149.75      156.50      7.44 o 
   5   1   0        4.19       10.51      1.73 o 
   6   1   0      186.27      199.26     12.46 o 
   7   1   0      113.35      111.43      9.04 o 
   8   1   0       48.81       46.12      5.22 o 
   9   1   0        3.26        9.34      3.26 o 
   1   2   0     4634.74     4542.62     32.60 o 
   2   2   0    10887.38    11518.04    117.22 o 
   3   2   0        0.46        1.77      0.43 o 
   4   2   0       13.34       15.23      1.41 o 
   5   2   0       71.29       98.63      6.99 o 
   6   2   0      203.30      249.10     12.91 o 
   7   2   0     1007.59     1055.89     22.50 o 
   8   2   0        8.19       11.17      2.76 o 
   9   2   0       72.96       71.00     11.24 o 
   1   3   0     6684.12     6568.72     77.73 o 
   2   3   0      279.55      245.85      4.77 o 
   3   3   0      212.83      207.39      5.08 o 
   4   3   0      225.85      212.28      7.93 o 
   5   3   0       54.44       65.23      4.78 o 
   6   3   0      476.76      484.49     13.52 o 
   7   3   0      261.25      256.95     18.89 o 
   8   3   0      838.63      872.21     32.88 o 
   9   3   0      109.38       85.29     12.44 o 
   0   4   0     2848.45     2646.84     53.67 o 
   1   4   0       40.68       40.94      1.82 o 
   2   4   0      270.55      219.17      5.58 o 
   3   4   0        2.11        4.25      0.92 o 
   4   4   0      484.97      503.58     11.54 o 
   5   4   0      604.65      575.46      9.52 o 
   6   4   0      702.13      717.00     13.72 o 
   7   4   0        0.58        3.40      1.14 o 
   8   4   0      200.36      192.51     25.31 o 
   9   4   0        2.32        8.82      4.75 o 
   1   5   0     2727.64     2528.78     24.37 o 
   2   5   0     1009.37      922.44     14.43 o 
   3   5   0      147.88      167.26      6.60 o 
   4   5   0     1042.15      969.52     15.79 o 
   5   5   0       99.05      112.82      8.03 o 
   6   5   0      277.99      257.86     16.69 o 
   7   5   0      178.29      197.17     13.89 o 
   8   5   0        4.19        4.45      1.73 o 
   9   5   0       34.58       33.72      6.30 o 
   0   6   0      231.55      195.84      5.15 o 
   1   6   0     6107.79     5965.79     37.43 o 
   2   6   0      303.09      306.95      6.72 o 
   3   6   0      291.18      320.85      6.22 o 
   4   6   0       11.00       13.25      1.40 o 
   5   6   0     1015.16     1057.89     18.32 o 
   6   6   0      466.66      495.36     22.51 o 
   7   6   0      139.31      121.63     10.03 o 
   8   6   0       74.15       81.03      9.72 o 
   9   6   0      179.94      151.32     21.66 o 
   1   7   0       94.95       77.75      5.04 o 
   2   7   0      223.82      207.60      5.25 o 
   3   7   0     2627.65     2577.27     27.78 o 
   4   7   0      923.26      866.19     14.59 o 
   5   7   0      235.87      257.71     10.20 o 
   6   7   0      613.23      644.00     16.38 o 
   7   7   0       44.06       46.81      5.93 o 
   8   7   0        0.41        3.65      1.34 o 
   9   7   0        2.10        5.18      2.94 o 
   0   8   0       49.15       45.61      4.69 o 
   1   8   0      115.83       93.45      5.98 o 
   2   8   0      884.90      877.84     14.74 o 
   3   8   0      102.02       93.59      3.75 o 
   4   8   0      352.18      346.80     10.97 o 
   5   8   0      213.13      208.39      8.60 o 
   6   8   0        2.13        3.43      1.31 o 
   7   8   0      571.39      610.70     18.09 o 
   8   8   0        6.18        9.53      1.97 o 
   9   8   0       14.93       25.30     11.43 o 
   1   9   0     1404.36     1390.62     14.87 o 
   2   9   0      727.92      768.67     12.05 o 
   3   9   0      347.14      349.93      9.05 o 
   4   9   0       30.80       30.33      3.50 o 
   5   9   0      738.74      718.45     16.45 o 
   6   9   0      144.45      146.18      9.80 o 
   7   9   0        5.77        4.89      1.60 o 
   8   9   0       11.03       11.66      5.48 o 
   9   9   0       37.81       25.04     10.42 o 
   0  10   0        4.44        5.16      1.80 o 
   1  10   0      983.11      956.03     16.69 o 
   2  10   0      798.10      853.82     16.87 o 
   3  10   0      225.96      255.09      5.96 o 
   4  10   0      149.67      157.06      7.76 o 
   5  10   0      142.17      150.50      8.94 o 
   6  10   0       11.48       11.84      2.22 o 
   7  10   0       11.60       15.97      2.88 o 
   8  10   0       40.62       37.10      8.17 o 
   9  10   0       27.13       27.28      8.07 o 
   1  11   0       17.30       16.85      1.53 o 
   2  11   0     1895.09     1993.11     33.71 o 
   3  11   0      517.14      564.87      8.44 o 
   4  11   0       31.27       39.05      3.75 o 
   5  11   0     1007.26      980.05     29.33 o 
   6  11   0      605.72      658.10     16.75 o 
   7  11   0        0.04        1.84      2.34 o 
   8  11   0        4.25        4.72      2.68 o 
   9  11   0       16.69       26.21      6.31 o 
   0  12   0        8.53       11.60      2.10 o 
   1  12   0      464.70      481.77     10.90 o 
   2  12   0      950.67     1041.87     16.23 o 
   3  12   0       22.00       28.62      2.53 o 
   4  12   0        1.42        2.67      0.98 o 
   5  12   0        1.86        4.67      1.26 o 
   6  12   0       79.00       77.61     11.26 o 
   7  12   0      130.11      128.87     16.27 o 
   8  12   0       41.32       44.43      8.48 o 
   9  12   0       77.38       60.50     21.39 o 
   1  13   0      369.25      394.83      8.64 o 
   2  13   0      407.22      402.45      7.74 o 
   3  13   0       70.59       75.58      5.46 o 
   4  13   0      164.66      201.90      9.51 o 
   5  13   0      765.41      757.11     20.89 o 
   6  13   0        0.74        5.07      2.14 o 
   7  13   0       22.51       26.59      3.65 o 
   8  13   0       84.14       71.78     15.01 o 
   0  14   0       80.88      103.12      9.15 o 
   1  14   0      371.51      366.08     13.03 o 
   2  14   0       14.46       19.17      1.82 o 
   3  14   0     1005.46     1111.75     20.99 o 
   4  14   0      281.46      309.59     11.94 o 
   5  14   0      244.74      271.63     20.86 o 
   6  14   0       59.50       52.53      5.79 o 
   7  14   0      189.46      187.64     16.98 o 
   8  14   0        0.38       10.73      5.00 o 
   1  15   0       15.89       15.90      2.23 o 
   2  15   0      506.09      497.96     11.24 o 
   3  15   0       25.32       27.42      3.04 o 
   4  15   0      148.85      142.91     11.82 o 
   5  15   0       39.66       47.74      7.45 o 
   6  15   0      196.92      185.04     20.26 o 
   7  15   0       78.43       46.62      7.40 o 
   8  15   0       13.33       18.38     10.55 o 
   0  16   0       52.03       51.19      5.13 o 
   1  16   0      131.24      144.48      7.64 o 
   2  16   0      349.46      370.32     15.12 o 
   3  16   0        3.74       12.07      1.92 o 
   4  16   0      105.97       92.87      9.42 o 
   5  16   0      607.82      580.17     27.71 o 
   6  16   0      229.70      240.87     25.73 o 
   7  16   0       76.23       69.20     13.11 o 
   8  16   0       72.91       67.60     13.27 o 
   1  17   0      231.79      225.53     10.26 o 
   2  17   0       18.56       16.14      2.17 o 
   3  17   0      932.19      940.45     19.22 o 
   4  17   0       20.93       21.75      6.92 o 
   5  17   0       28.00       18.49      3.78 o 
   6  17   0        7.85       11.44      2.39 o 
   7  17   0        0.59        6.34      2.25 o 
   0  18   0      379.08      384.62     39.07 o 
   1  18   0      384.98      399.96     10.00 o 
   2  18   0     1288.95     1342.93     19.43 o 
   3  18   0        3.13        2.01      3.31 o 
   4  18   0       42.13       39.69      5.29 o 
   5  18   0       69.21       44.46      7.21 o 
   6  18   0        2.79        7.09      3.31 o 
   7  18   0        4.25        4.76      2.30 o 
   1  19   0      263.78      272.21     17.69 o 
   2  19   0      571.73      603.31     18.98 o 
   3  19   0        8.10        6.91      2.09 o 
   4  19   0      143.42      146.85     13.48 o 
   5  19   0       17.74       17.10      3.60 o 
   6  19   0       80.14       70.29      9.18 o 
   7  19   0       20.62       18.85      4.99 o 
   0  20   0     2074.98     2181.44     74.95 o 
   1  20   0      119.32      123.13     11.25 o 
   2  20   0      131.76      155.82      9.97 o 
   3  20   0        3.63        9.02      2.83 o 
   4  20   0        0.04        4.49      1.74 o 
   5  20   0       11.76       12.72      3.52 o 
   6  20   0      105.46      117.16     16.10 o 
   7  20   0      103.38      102.25     20.22 o 
   1  21   0       71.61       67.87      6.57 o 
   2  21   0        0.23        3.23      1.92 o 
   3  21   0       35.33       28.79      3.94 o 
   4  21   0       54.86       59.82      8.17 o 
   5  21   0        5.07        6.38      2.73 o 
   6  21   0       10.56       12.50      4.17 o 
   0  22   0      202.60      198.10     25.66 o 
   1  22   0      182.60      197.23     21.81 o 
   2  22   0      266.42      312.76     28.40 o 
   3  22   0        2.07       13.86      3.67 o 
   4  22   0       92.37       53.54      6.50 o 
   5  22   0       16.63       10.57      3.61 o 
   6  22   0        2.24        9.58      4.94 o 
   1  23   0      261.05      316.90     23.92 o 
   2  23   0      635.59      644.98     36.07 o 
   3  23   0        0.44        2.60      2.86 o 
   4  23   0       61.28       49.89      8.01 o 
   5  23   0        8.08       11.73      3.17 o 
   0  24   0      313.78      309.75     33.80 o 
   1  24   0      108.90      110.40     11.11 o 
   2  24   0       17.44       23.01      5.19 o 
   3  24   0        4.37        6.64      2.38 o 
   4  24   0       14.07        7.61      2.66 o 
   5  24   0        0.55       10.13      4.22 o 
   1  25   0       61.35       60.07     13.43 o 
   2  25   0       74.58       67.10      9.77 o 
   3  25   0      272.69      342.51     37.67 o 
   4  25   0       23.83       31.32      7.80 o 
   0  26   0       10.10        8.47      5.01 o 
   1  26   0      175.48      204.56     32.46 o 
   2  26   0      425.06      506.65     45.93 o 
   3  26   0      602.68      669.16     26.82 o 
   1  27   0        8.13        9.03      3.78 o 
   2  27   0        3.69       10.66      3.56 o 
   3  27   0       57.46       62.75      8.26 o 
   0  28   0      234.27      248.54     39.12 o 
   1  28   0        5.90        7.24      3.14 o 
  -9   0   1      161.43      141.02     49.87 o 
  -7   0   1      509.12      494.35     40.33 o 
  -5   0   1     1442.05     1489.31     41.54 o 
  -3   0   1      862.01      847.74     22.06 o 
  -1   0   1     3556.59     3228.83     28.96 o 
   1   0   1    10062.69    10572.93    119.54 o 
   3   0   1     7468.82     8035.80     91.47 o 
   5   0   1        0.24        4.24      1.47 o 
   7   0   1      271.03      287.21     28.48 o 
   9   0   1        2.05        5.98      2.14 o 
 -10   1   1        1.74        8.23      3.94 o 
  -9   1   1       52.01       39.96     12.28 o 
  -8   1   1      521.39      494.27     12.66 o 
  -7   1   1      331.72      320.04     15.42 o 
  -6   1   1        0.26        3.36      1.31 o 
  -5   1   1        6.98        8.43      1.39 o 
  -4   1   1      798.88      866.00     15.98 o 
  -3   1   1     2317.10     2128.83     27.33 o 
  -2   1   1       62.10       54.95      3.44 o 
  -1   1   1      400.81      356.85      5.75 o 
   0   1   1      244.05      214.27      3.44 o 
   1   1   1     5021.64     4880.12     47.52 o 
   2   1   1       71.14       56.66      3.78 o 
   3   1   1      559.38      523.49     12.80 o 
   4   1   1       25.25       24.72      2.86 o 
   5   1   1       62.99       65.04      4.32 o 
   6   1   1       65.03       72.96      5.41 o 
   7   1   1      105.14      111.95      9.29 o 
   8   1   1       46.16       46.80      7.44 o 
   9   1   1      245.72      219.49     22.48 o 
  -9   2   1        6.21        8.80      2.64 o 
  -8   2   1      241.54      205.09     17.82 o 
  -7   2   1        2.28        3.10      1.30 o 
  -6   2   1      412.05      398.63     21.77 o 
  -5   2   1       85.69       90.57      6.58 o 
  -4   2   1      610.98      541.11     13.84 o 
  -3   2   1        6.71       10.42      1.32 o 
  -2   2   1      153.82      148.04      4.14 o 
  -1   2   1      205.19      164.05      3.42 o 
   0   2   1     5472.25     5373.72     46.71 o 
   1   2   1     4943.85     4666.67     60.83 o 
   2   2   1      973.58      893.84     19.55 o 
   3   2   1     2856.03     2721.52     25.62 o 
   4   2   1      743.52      708.20     15.76 o 
   5   2   1       19.42       23.47      2.23 o 
   6   2   1       80.10       92.13      8.35 o 
   7   2   1        6.49        8.32      2.30 o 
   8   2   1      504.15      501.01     22.04 o 
   9   2   1       18.52       16.32      4.38 o 
  -9   3   1        5.61       13.68      3.95 o 
  -8   3   1      162.07      146.46     14.90 o 
  -7   3   1      272.53      270.44     18.92 o 
  -6   3   1        7.87        7.05      1.28 o 
  -5   3   1      461.83      429.39     14.00 o 
  -4   3   1      471.94      430.71     10.10 o 
  -3   3   1      569.11      541.67     11.43 o 
  -2   3   1       79.57       53.01      5.66 o 
  -1   3   1     1889.89     1707.73     23.38 o 
   0   3   1     1623.95     1462.39      9.85 o 
   1   3   1    18110.30    19292.59    149.26 o 
   2   3   1      225.72      210.42      4.78 o 
   3   3   1      113.63      107.77      5.76 o 
   4   3   1      909.25      969.64     13.09 o 
   5   3   1      309.09      330.43     12.03 o 
   6   3   1       28.54       22.99      2.88 o 
   7   3   1      283.60      280.98     22.65 o 
   8   3   1      418.08      438.51     16.30 o 
   9   3   1      146.69      142.13     20.63 o 
  -9   4   1       10.28        8.95      3.10 o 
  -8   4   1      290.22      272.03     26.94 o 
  -7   4   1      262.12      292.92     14.86 o 
  -6   4   1      510.14      493.53     21.60 o 
  -5   4   1       64.21       72.41      6.00 o 
  -4   4   1       67.25       74.44      5.17 o 
  -3   4   1      443.22      421.28      7.60 o 
  -2   4   1     7511.32     7615.45     55.68 o 
  -1   4   1        4.69        3.21      0.60 o 
   0   4   1      347.75      302.79      8.68 o 
   1   4   1     2096.19     1909.81     17.77 o 
   2   4   1      682.78      644.75     11.96 o 
   3   4   1       10.98       17.25      1.46 o 
   4   4   1      204.20      184.09      8.36 o 
   5   4   1      704.27      756.86     14.07 o 
   6   4   1       19.06       23.22      2.03 o 
   7   4   1      144.00      142.24     12.06 o 
   8   4   1      140.02      130.32     11.53 o 
   9   4   1       16.10       22.44      4.11 o 
  -9   5   1       44.21       40.60     10.91 o 
  -8   5   1       14.20       17.00      2.86 o 
  -7   5   1      875.53      903.37     16.74 o 
  -6   5   1       40.92       38.15      3.41 o 
  -5   5   1        1.86        4.37      0.93 o 
  -4   5   1      116.78      126.88     10.63 o 
  -3   5   1      527.80      469.00      8.36 o 
  -2   5   1     2753.37     2695.51     20.78 o 
   0   5   1     1570.18     1435.55     10.36 o 
   1   5   1     3328.12     3150.22     24.72 o 
   2   5   1     1750.61     1655.14     13.47 o 
   3   5   1      411.97      405.24      7.38 o 
   4   5   1      132.41      155.67     10.90 o 
   5   5   1       17.63       16.38      1.68 o 
   6   5   1      476.73      482.42      9.18 o 
   7   5   1        2.08        1.15      1.42 o 
   8   5   1      282.14      263.13     26.50 o 
   9   5   1      109.73      118.96     20.33 o 
  -9   6   1       12.85       15.62      3.21 o 
  -8   6   1       90.92       79.29     16.36 o 
  -7   6   1     2025.52     2223.60     35.84 o 
  -6   6   1      346.83      348.16      9.72 o 
  -5   6   1     1671.10     1708.36     27.76 o 
  -4   6   1     1129.79     1118.25     24.33 o 
  -3   6   1     1004.14     1016.03     15.22 o 
  -2   6   1     3706.41     3631.22     29.56 o 
  -1   6   1     1482.55     1376.93     11.41 o 
   0   6   1       63.32       57.53      2.91 o 
   1   6   1     6886.21     6631.39     59.07 o 
   2   6   1       28.48       30.22      3.02 o 
   3   6   1       17.54       18.48      1.72 o 
   4   6   1       35.29       22.78      2.13 o 
   5   6   1      382.64      366.41     13.37 o 
   6   6   1       60.18       66.67      6.51 o 
   7   6   1       14.43        9.07      4.55 o 
   8   6   1       12.94        7.39      3.51 o 
   9   6   1        4.64        6.34      2.05 o 
  -9   7   1      106.38       95.23     18.32 o 
  -8   7   1      613.36      646.01     11.17 o 
  -7   7   1      227.47      238.44     14.39 o 
  -6   7   1      340.58      349.62     14.83 o 
  -5   7   1      319.06      385.65     13.67 o 
  -4   7   1        4.57        9.62      1.42 o 
  -3   7   1     2699.21     2820.34     33.63 o 
  -2   7   1     4402.05     4409.98     29.49 o 
  -1   7   1     1057.50      957.55     14.93 o 
   0   7   1      637.77      571.85     10.10 o 
   1   7   1     2205.90     2064.81     27.75 o 
   2   7   1      340.55      315.43      7.92 o 
   3   7   1        0.91        6.97      0.94 o 
   4   7   1       19.00       25.25      2.96 o 
   5   7   1        4.55        2.04      0.94 o 
   6   7   1       86.65       86.82      7.52 o 
   7   7   1       13.46        8.52      1.68 o 
   8   7   1       47.56       45.00      7.36 o 
   9   7   1        0.07        4.65      3.59 o 
  -9   8   1      214.64      169.18     20.09 o 
  -8   8   1        4.36        7.31      3.59 o 
  -7   8   1        3.95        4.65      1.79 o 
  -6   8   1      131.75      129.15      9.81 o 
  -5   8   1      345.75      306.64     13.26 o 
  -4   8   1      466.83      414.62      8.10 o 
  -3   8   1     1316.54     1309.32     17.61 o 
  -2   8   1     1868.07     1931.38     14.83 o 
  -1   8   1     1721.76     1600.11     16.32 o 
   0   8   1     2853.75     2690.84     33.69 o 
   1   8   1     1686.28     1616.39     15.89 o 
   2   8   1     2602.71     2560.41     19.26 o 
   3   8   1      118.86      110.47      7.42 o 
   4   8   1     1640.81     1716.56     23.30 o 
   5   8   1        2.89        3.52      1.05 o 
   6   8   1      381.66      390.21     13.59 o 
   7   8   1     1445.31     1546.50     37.20 o 
   8   8   1      267.99      271.08     38.49 o 
   9   8   1       13.03       12.22      4.33 o 
  -9   9   1       30.70       30.94     10.82 o 
  -8   9   1      169.52      150.07     17.65 o 
  -7   9   1       13.11       12.00      2.55 o 
  -6   9   1       36.11       36.01      4.32 o 
  -5   9   1      402.04      410.08     13.35 o 
  -4   9   1       33.29       33.48      2.83 o 
  -3   9   1      287.51      286.28      8.79 o 
  -2   9   1     1775.92     1781.32     19.72 o 
  -1   9   1      319.80      275.20      7.36 o 
   0   9   1     1070.38     1058.72     10.69 o 
   1   9   1       11.68       11.12      1.18 o 
   2   9   1      348.23      367.30      8.82 o 
   3   9   1      981.35     1043.63     14.87 o 
   4   9   1       91.79       88.44      5.74 o 
   5   9   1       75.22       72.65      5.43 o 
   6   9   1       26.31       26.63      2.76 o 
   7   9   1       18.58        9.53      4.91 o 
   8   9   1      399.53      417.73     25.22 o 
   9   9   1       25.69       35.70     17.86 o 
  -9  10   1        2.67        5.87      6.66 o 
  -8  10   1      507.57      598.66     32.04 o 
  -7  10   1       96.40       76.17      7.90 o 
  -6  10   1      395.99      400.82     25.79 o 
  -5  10   1     1043.99     1013.76     18.54 o 
  -4  10   1      519.01      553.37     10.47 o 
  -3  10   1      230.27      232.36      4.30 o 
  -2  10   1      281.21      278.45      6.76 o 
  -1  10   1      465.60      455.85     10.12 o 
   0  10   1       49.05       56.15      3.68 o 
   1  10   1      161.88      157.15      4.79 o 
   2  10   1     4741.19     5104.44     69.51 o 
   3  10   1       17.26       26.08      2.28 o 
   4  10   1      150.01      164.27      5.70 o 
   5  10   1      118.27      103.52      8.25 o 
   6  10   1     2957.17     3108.26     86.74 o 
   7  10   1        0.04        5.31      4.90 o 
   8  10   1        0.07        6.48      3.14 o 
   9  10   1       66.54       82.87     27.81 o 
  -9  11   1       75.70       64.07     18.54 o 
  -8  11   1       47.59       46.58      7.56 o 
  -7  11   1       21.10       24.96      6.56 o 
  -6  11   1       20.85       18.97      2.92 o 
  -5  11   1      225.61      228.62     12.70 o 
  -4  11   1       80.11       70.85      5.32 o 
  -3  11   1       74.13       85.37      6.19 o 
  -2  11   1       41.51       52.91      4.44 o 
  -1  11   1      665.33      666.09     14.38 o 
   0  11   1      151.84      155.11      7.01 o 
   1  11   1      409.29      423.93      9.55 o 
   2  11   1        0.44        2.83      0.86 o 
   3  11   1        3.34        3.74      0.75 o 
   4  11   1      225.77      203.42      8.69 o 
   5  11   1        4.22        5.22      1.51 o 
   6  11   1      220.51      197.36     15.97 o 
   7  11   1      408.27      388.06     34.03 o 
   8  11   1       17.16       11.65      4.90 o 
   9  11   1       22.45       21.10     17.24 o 
  -9  12   1        7.58       13.23      4.40 o 
  -8  12   1        0.35        8.64      2.54 o 
  -7  12   1        4.83        7.92      2.26 o 
  -6  12   1      205.27      219.54     24.10 o 
  -5  12   1        3.51        6.39      1.76 o 
  -4  12   1      496.09      501.03     11.11 o 
  -3  12   1      153.83      179.99      9.41 o 
  -2  12   1        3.36        5.35      1.44 o 
  -1  12   1        2.09        4.83      1.13 o 
   0  12   1       68.49       74.56      5.29 o 
   1  12   1      307.83      346.52      9.31 o 
   2  12   1     1966.47     1950.39     27.53 o 
   3  12   1        2.23        3.77      1.15 o 
   4  12   1      248.69      236.00     15.33 o 
   5  12   1      210.83      218.05     17.02 o 
   6  12   1       57.96       61.11      8.84 o 
   7  12   1      237.21      180.77     24.08 o 
   8  12   1       23.18       31.24      8.10 o 
  -8  13   1        0.03        5.81      1.98 o 
  -7  13   1       22.28       16.47      3.82 o 
  -6  13   1       34.28       38.43      4.75 o 
  -5  13   1       33.71       38.43      3.86 o 
  -4  13   1       44.23       48.15      6.73 o 
  -3  13   1      374.39      375.64     14.73 o 
  -2  13   1      469.00      493.91      9.67 o 
  -1  13   1     3158.49     3174.56     39.45 o 
   0  13   1        0.24        2.20      0.89 o 
   1  13   1       15.14       12.81      1.45 o 
   2  13   1      319.70      326.78      9.38 o 
   3  13   1       22.96       13.32      1.67 o 
   4  13   1        5.47        4.01      1.23 o 
   5  13   1       81.76       80.22      7.80 o 
   6  13   1      943.84      953.12     24.24 o 
   7  13   1      311.44      309.87     41.55 o 
   8  13   1      220.19      205.32     38.49 o 
  -8  14   1       63.11       54.69      7.41 o 
  -7  14   1        4.91        9.07      2.59 o 
  -6  14   1       81.70       90.31      9.02 o 
  -5  14   1        4.63        9.90      2.13 o 
  -4  14   1       20.62       27.54      3.16 o 
  -3  14   1        6.02        2.94      1.46 o 
  -2  14   1      121.15      124.19      7.44 o 
  -1  14   1       27.45       27.70      2.29 o 
   0  14   1      569.38      535.28      9.33 o 
   1  14   1      142.57      125.67      5.36 o 
   2  14   1       49.93       42.24      5.22 o 
   3  14   1      157.27      166.55      7.17 o 
   4  14   1        6.47       14.10      3.05 o 
   5  14   1       23.93       27.25      2.89 o 
   6  14   1        8.54        9.10      2.41 o 
   7  14   1       44.10       39.57      8.58 o 
   8  14   1      247.44      229.51     61.38 o 
  -8  15   1      273.33      295.84     29.20 o 
  -7  15   1        0.81        2.82      2.10 o 
  -6  15   1        5.99        7.24      1.57 o 
  -5  15   1       21.08       22.27      4.83 o 
  -4  15   1       17.39       23.38      3.43 o 
  -3  15   1      128.58      130.75     10.18 o 
  -2  15   1      237.00      234.63     10.01 o 
  -1  15   1       24.75       25.89      2.21 o 
   0  15   1      136.03      137.87      9.10 o 
   1  15   1       36.09       42.02      3.98 o 
   2  15   1        1.93        3.83      1.26 o 
   3  15   1      127.35      128.71     10.36 o 
   4  15   1      283.92      286.87     10.03 o 
   5  15   1       64.28       63.38      6.35 o 
   6  15   1      309.92      316.68     18.04 o 
   7  15   1        0.64        2.70      4.25 o 
   8  15   1       11.26       16.09      3.96 o 
  -8  16   1       25.75       23.93      5.02 o 
  -7  16   1       24.71       25.65      4.42 o 
  -6  16   1       74.30       62.24      8.19 o 
  -5  16   1       31.77       17.20      4.48 o 
  -4  16   1      629.81      638.37     20.55 o 
  -3  16   1      208.52      217.09     17.08 o 
  -2  16   1        0.07        2.91      1.39 o 
  -1  16   1      287.30      264.91      8.09 o 
   0  16   1       15.18       15.90      3.15 o 
   1  16   1      123.47      123.61      8.75 o 
   2  16   1       59.46       54.87      5.38 o 
   3  16   1        2.15        2.64      1.41 o 
   4  16   1        2.84        3.72      1.19 o 
   5  16   1      184.07      154.55     16.56 o 
   6  16   1       24.06       23.84      5.55 o 
   7  16   1      190.58      170.30     28.95 o 
   8  16   1      221.49      211.92     38.19 o 
  -8  17   1       83.12       71.97     11.45 o 
  -7  17   1        2.10        4.29      1.64 o 
  -6  17   1        9.80       16.94      4.57 o 
  -5  17   1       72.42       62.40      7.75 o 
  -4  17   1        1.05        5.89      2.04 o 
  -3  17   1       24.63       24.63      4.75 o 
  -2  17   1       53.06       53.36      5.40 o 
  -1  17   1       40.37       43.17      3.57 o 
   0  17   1        1.43        3.23      1.06 o 
   1  17   1       53.42       44.93      4.13 o 
   2  17   1       25.23       24.06      3.31 o 
   3  17   1       14.15       18.00      2.66 o 
   4  17   1       76.41       87.86      8.17 o 
   5  17   1        0.00        2.86      1.54 o 
   6  17   1       50.71       63.52     10.24 o 
   7  17   1       30.87       29.62     13.26 o 
  -7  18   1       17.75       12.94      3.25 o 
  -6  18   1       62.43       46.59      8.50 o 
  -5  18   1        1.71        4.48      2.01 o 
  -4  18   1        4.10        5.92      2.39 o 
  -3  18   1       96.53       94.48      7.56 o 
  -2  18   1      296.16      314.09     11.49 o 
  -1  18   1        0.35        3.97      1.62 o 
   0  18   1       62.19       56.98      4.49 o 
   1  18   1      275.01      303.85     15.14 o 
   2  18   1       30.60       27.42      4.22 o 
   3  18   1        1.61        3.45      1.85 o 
   4  18   1      261.43      253.75     21.31 o 
   5  18   1       13.62        9.97      2.51 o 
   6  18   1       71.51       64.34      7.94 o 
   7  18   1       85.65       72.41     23.28 o 
  -7  19   1       29.98       28.25      7.23 o 
  -6  19   1        0.00        7.72      2.70 o 
  -5  19   1       14.04       22.24      4.02 o 
  -4  19   1      348.74      307.91     26.86 o 
  -3  19   1      729.48      744.97     26.88 o 
  -2  19   1      149.75      150.97     10.32 o 
  -1  19   1     1495.19     1592.77     39.48 o 
   0  19   1       49.64       38.73      6.39 o 
   1  19   1      307.79      317.26     24.01 o 
   2  19   1       45.02       36.97      4.30 o 
   3  19   1       26.27       30.65      4.89 o 
   4  19   1        5.82        9.94      3.70 o 
   5  19   1       42.92       28.44      6.05 o 
   6  19   1        4.12        8.20      3.01 o 
   7  19   1       48.72       65.18     12.05 o 
  -7  20   1      153.63      173.83     17.82 o 
  -6  20   1       34.49       30.14      4.23 o 
  -5  20   1       26.20       16.61      3.98 o 
  -4  20   1        0.56        7.43      2.87 o 
  -3  20   1       48.39       30.64      5.08 o 
  -2  20   1       18.94       13.14      6.79 o 
  -1  20   1       62.89       58.25      5.67 o 
   0  20   1       55.84       57.72      5.78 o 
   1  20   1      182.24      177.41     11.68 o 
   2  20   1       13.89       15.99      2.60 o 
   3  20   1       11.88        9.70      2.16 o 
   4  20   1       10.50        9.60      3.21 o 
   5  20   1       90.21      113.36     11.91 o 
   6  20   1       21.58       21.35      5.21 o 
  -6  21   1       95.43       66.39      9.06 o 
  -5  21   1      113.81       85.59     10.94 o 
  -4  21   1      185.54      149.94     16.55 o 
  -3  21   1      120.94      121.72     13.50 o 
  -2  21   1        9.90        9.79      6.00 o 
  -1  21   1      858.37      888.20     23.42 o 
   0  21   1        1.28        4.52      1.67 o 
   1  21   1        2.34        6.04      2.51 o 
   2  21   1      166.81      155.27     12.35 o 
   3  21   1      474.68      534.10     17.14 o 
   4  21   1        0.05        5.26      1.92 o 
   5  21   1      173.67      147.02     21.79 o 
   6  21   1       33.93       31.72      5.95 o 
  -6  22   1       61.65       43.00      9.35 o 
  -5  22   1       56.48       45.18      6.60 o 
  -4  22   1       31.63       35.11      4.35 o 
  -3  22   1       24.24       15.08      3.99 o 
  -2  22   1       15.55       24.59      5.91 o 
  -1  22   1       53.81       55.27      6.17 o 
   0  22   1      393.20      405.90     27.73 o 
   1  22   1       69.39       66.98      9.57 o 
   2  22   1      267.96      293.55     25.61 o 
   3  22   1       61.45       60.75      9.19 o 
   4  22   1       80.67       72.03      8.92 o 
   5  22   1       37.70       37.56      6.62 o 
   6  22   1       64.68       49.02      8.28 o 
  -5  23   1        0.00        3.67      2.79 o 
  -4  23   1       61.95       50.74      6.24 o 
  -3  23   1     1063.41     1167.91     44.60 o 
  -2  23   1       21.71       27.22      4.38 o 
  -1  23   1      453.98      498.44     36.98 o 
   0  23   1      229.15      255.02     24.37 o 
   1  23   1      920.03      998.30     25.31 o 
   2  23   1       12.65       10.38      2.62 o 
   3  23   1       30.84       24.09      4.36 o 
   4  23   1       41.69       29.97      6.81 o 
   5  23   1       12.11       17.08      4.24 o 
  -5  24   1        5.17        9.46      3.21 o 
  -4  24   1        5.40        9.09      3.70 o 
  -3  24   1       33.60       27.58      5.60 o 
  -2  24   1       29.10       31.37      4.59 o 
  -1  24   1       14.67       23.81      6.04 o 
   0  24   1      195.04      209.82     19.34 o 
   1  24   1       11.73       19.75      3.69 o 
   2  24   1      331.73      390.93     33.95 o 
   3  24   1       66.26       80.23     10.20 o 
   4  24   1       35.57       31.70      6.79 o 
   5  24   1      203.24      154.30     29.44 o 
  -4  25   1      154.76      139.86     16.05 o 
  -3  25   1      137.67      135.09     18.85 o 
  -2  25   1      189.75      178.59     21.00 o 
  -1  25   1      122.35      133.81     15.08 o 
   0  25   1       84.29       78.62      7.90 o 
   1  25   1       42.78       42.90      4.46 o 
   2  25   1      325.51      322.47     30.05 o 
   3  25   1        4.26        6.29      2.40 o 
   4  25   1       35.53       21.01      4.93 o 
  -4  26   1      136.72      129.78     18.59 o 
  -3  26   1       89.94       97.21     12.40 o 
  -2  26   1       12.18       16.62      5.09 o 
  -1  26   1       11.13        5.42      3.20 o 
   0  26   1       99.31       89.89     13.10 o 
   1  26   1        0.02        3.34      2.44 o 
   2  26   1       17.74       21.49      6.73 o 
   3  26   1       68.93       81.68     11.29 o 
  -3  27   1       54.32       43.48      7.23 o 
  -2  27   1       23.42       23.79      4.99 o 
  -1  27   1       25.48       16.77      4.94 o 
   0  27   1      137.74      129.18     26.48 o 
   1  27   1       17.45       14.40      4.26 o 
   2  27   1      140.70      141.42     22.01 o 
  -1  28   1        6.39        9.89      4.60 o 
   0  28   1        6.08        5.95      2.90 o 
   1  28   1        1.89       10.86      5.02 o 
 -10   0   2      330.57      378.63     21.41 o 
  -8   0   2      195.62      199.73     23.57 o 
  -6   0   2      107.40      111.87     11.52 o 
  -4   0   2        9.42       24.62      3.02 o 
   0   0   2     1535.08     1370.74     16.67 o 
   2   0   2       16.29       21.83      2.86 o 
   4   0   2     1683.16     1788.04     28.65 o 
   6   0   2      298.86      338.84     20.66 o 
   8   0   2      374.26      459.47     18.46 o 
 -10   1   2      181.75      139.31     36.54 o 
  -9   1   2      391.69      343.80     34.99 o 
  -8   1   2      194.13      151.47     15.83 o 
  -7   1   2      224.61      219.67      7.71 o 
  -6   1   2        9.84       11.89      1.87 o 
  -5   1   2        4.14        5.90      1.10 o 
  -4   1   2        4.34        7.65      1.26 o 
  -3   1   2     1884.21     1894.90     16.36 o 
  -2   1   2      167.03      159.18      5.31 o 
  -1   1   2     1917.78     1774.30     18.36 o 
   0   1   2    13436.26    13858.15    101.88 o 
   1   1   2       25.98       25.89      1.89 o 
   2   1   2      629.95      601.24      9.57 o 
   3   1   2        0.97        2.15      0.55 o 
   4   1   2     1953.39     2070.40     23.15 o 
   5   1   2      292.00      307.00      9.28 o 
   6   1   2        7.59        9.90      2.40 o 
   7   1   2       22.10       22.34      2.92 o 
   8   1   2      164.41      147.62     13.90 o 
   9   1   2       13.49       15.38      2.65 o 
  -9   2   2      557.32      634.03     30.71 o 
  -8   2   2       10.16        9.56      1.97 o 
  -7   2   2     1025.35      999.75     25.08 o 
  -6   2   2        0.87        5.86      1.09 o 
  -5   2   2        0.02        3.89      1.16 o 
  -4   2   2      947.96      962.88     14.19 o 
  -3   2   2     6731.58     6822.86     44.45 o 
  -2   2   2       88.59       76.47      2.90 o 
  -1   2   2     1147.87     1060.32     12.74 o 
   0   2   2     7553.88     7314.63     44.92 o 
   1   2   2     4016.51     3782.80     33.17 o 
   2   2   2      224.14      194.48      3.99 o 
   3   2   2      554.60      560.66      9.50 o 
   4   2   2     1581.67     1633.73     21.14 o 
   5   2   2      214.19      253.05      9.51 o 
   6   2   2        0.74        3.60      1.40 o 
   7   2   2       47.82       42.21      5.22 o 
   8   2   2       10.70        8.15      2.80 o 
   9   2   2      224.84      230.24     18.06 o 
  -9   3   2       11.08       12.68      3.00 o 
  -8   3   2      269.56      300.95     15.46 o 
  -7   3   2       79.10       80.28      6.72 o 
  -6   3   2      849.62      842.50     14.99 o 
  -5   3   2      376.29      343.69     22.28 o 
  -4   3   2      698.07      719.55     16.25 o 
  -3   3   2     1975.63     1823.45     14.53 o 
  -2   3   2    17359.10    19278.38     73.59 o 
  -1   3   2     1131.94     1026.98     15.64 o 
   0   3   2      261.28      241.35      4.47 o 
   1   3   2     1960.93     1754.54     16.06 o 
   2   3   2        9.42        8.24      1.24 o 
   3   3   2     1272.37     1247.77     23.87 o 
   4   3   2        2.25        8.80      1.23 o 
   5   3   2       35.40       33.85      2.65 o 
   6   3   2      160.03      175.81     13.64 o 
   7   3   2        0.42        5.09      1.74 o 
   8   3   2       58.69       54.30      7.41 o 
   9   3   2       12.25       14.91      6.60 o 
  -9   4   2       27.82       24.98      2.89 o 
  -8   4   2        0.41        2.92      1.81 o 
  -7   4   2       28.88       33.19      4.09 o 
  -6   4   2        7.05       13.79      1.98 o 
  -5   4   2       46.30       61.85      4.75 o 
  -4   4   2     6412.57     6952.20    140.65 o 
  -3   4   2       92.26       99.24      5.53 o 
  -2   4   2     5685.26     5589.67     45.38 o 
  -1   4   2    11074.09    11124.19    132.45 o 
   0   4   2     6310.17     6137.99     47.43 o 
   1   4   2     1155.79     1067.12     10.18 o 
   2   4   2      240.35      196.03      3.85 o 
   3   4   2      803.79      825.18     10.31 o 
   4   4   2        1.05        5.95      0.76 o 
   5   4   2      491.72      504.64     11.06 o 
   6   4   2        4.77        6.92      2.28 o 
   7   4   2      261.11      288.29     16.92 o 
   8   4   2      177.79      168.69     18.22 o 
   9   4   2       27.33       27.43      7.30 o 
  -9   5   2      102.03       81.81     10.80 o 
  -8   5   2        1.80        3.18      2.00 o 
  -7   5   2       50.35       43.59      4.48 o 
  -6   5   2      761.11      767.73     17.58 o 
  -5   5   2      915.45      887.35     16.89 o 
  -4   5   2      192.09      191.79      8.07 o 
  -3   5   2       11.27        6.44      0.85 o 
  -2   5   2      198.84      174.10      7.30 o 
  -1   5   2      224.40      210.83      4.79 o 
   0   5   2        7.63       14.80      1.26 o 
   1   5   2     1494.49     1301.46     12.01 o 
   2   5   2      167.10      143.48     12.50 o 
   3   5   2      390.31      396.84      8.99 o 
   4   5   2        0.67        1.91      0.61 o 
   5   5   2      196.40      234.98     16.14 o 
   6   5   2        0.04        2.21      1.16 o 
   7   5   2       81.42       85.80      8.28 o 
   8   5   2      812.19      871.04     23.30 o 
   9   5   2       15.18       13.60      4.36 o 
  -9   6   2        3.16        7.48      2.21 o 
  -8   6   2       44.25       41.16      4.78 o 
  -7   6   2        5.98       10.24      1.95 o 
  -6   6   2       34.26       36.92      3.55 o 
  -5   6   2       56.32       45.21      5.35 o 
  -4   6   2        0.22        1.93      1.03 o 
  -3   6   2     5795.52     6011.61     61.23 o 
  -2   6   2     4200.83     4241.10     32.30 o 
  -1   6   2      756.51      715.47     18.20 o 
   0   6   2      310.76      277.48      5.59 o 
   1   6   2     1433.03     1349.90     14.89 o 
   2   6   2       12.77       18.29      1.45 o 
   3   6   2      235.22      231.50      6.98 o 
   4   6   2      154.28      170.55      5.70 o 
   5   6   2        1.35        6.01      1.26 o 
   6   6   2        2.71        7.10      1.31 o 
   7   6   2        1.14        3.96      1.70 o 
   8   6   2       19.48       24.92      3.85 o 
   9   6   2       33.87       36.85      8.90 o 
  -9   7   2        6.88        9.76      2.25 o 
  -8   7   2      525.02      529.09     16.17 o 
  -7   7   2       29.74       22.55      3.68 o 
  -6   7   2       99.41      106.46      8.28 o 
  -5   7   2     1141.16     1179.85     22.55 o 
  -4   7   2       46.52       56.08      3.79 o 
  -3   7   2      161.69      190.74     10.05 o 
  -2   7   2        4.82        5.33      1.02 o 
  -1   7   2      627.68      599.41     10.14 o 
   0   7   2     3565.47     3351.72     27.10 o 
   1   7   2     3806.11     3572.21     30.00 o 
   2   7   2     5609.30     5832.55     55.77 o 
   3   7   2        7.36       11.05      1.98 o 
   4   7   2      146.51      152.30      7.69 o 
   5   7   2       11.05       11.53      1.61 o 
   6   7   2      129.08      123.79     11.98 o 
   7   7   2        6.33       10.05      3.68 o 
   8   7   2        2.29        4.12      2.57 o 
   9   7   2        0.89        6.57      3.58 o 
  -9   8   2        0.49        5.12      1.96 o 
  -8   8   2        4.54        8.15      2.07 o 
  -7   8   2        0.01        5.36      1.93 o 
  -6   8   2     2365.86     2388.85     49.33 o 
  -5   8   2       10.02        9.17      1.94 o 
  -4   8   2      765.61      775.80     11.01 o 
  -3   8   2     1708.63     1680.57     22.15 o 
  -2   8   2     1699.99     1672.74     18.78 o 
  -1   8   2     1355.32     1321.67     14.73 o 
   0   8   2       74.31       66.96      4.45 o 
   1   8   2      340.61      326.32      7.39 o 
   2   8   2     3702.91     3820.31     47.03 o 
   3   8   2      303.31      307.00      8.67 o 
   4   8   2        7.62        3.57      1.00 o 
   5   8   2      104.40      134.60      8.83 o 
   6   8   2       21.69       25.99      3.49 o 
   7   8   2        3.96        8.76      2.57 o 
   8   8   2      232.18      225.31     27.00 o 
   9   8   2      365.03      396.40     53.57 o 
  -9   9   2       19.04        7.51      2.59 o 
  -8   9   2        2.09        2.02      1.94 o 
  -7   9   2      121.50      124.06     12.56 o 
  -6   9   2      330.70      387.20     23.03 o 
  -5   9   2      776.35      773.01     18.33 o 
  -4   9   2      993.79     1010.79     16.72 o 
  -3   9   2      389.49      416.85     15.75 o 
  -2   9   2     1299.95     1299.29     22.03 o 
  -1   9   2     1002.78     1019.09     15.44 o 
   0   9   2       10.96       11.63      1.02 o 
   1   9   2      506.09      549.99     13.34 o 
   2   9   2     1112.40     1115.03     14.96 o 
   3   9   2      200.34      184.61      8.37 o 
   4   9   2      143.44      123.66      7.29 o 
   5   9   2       56.21       62.96      4.70 o 
   6   9   2       23.67       21.30      2.96 o 
   7   9   2      144.81      129.57     14.15 o 
   8   9   2        0.16        6.08      3.39 o 
   9   9   2      161.62      177.86     50.24 o 
  -9  10   2       15.81       18.12      4.69 o 
  -8  10   2       68.52       63.99      6.91 o 
  -7  10   2       46.79       50.56      5.52 o 
  -6  10   2        1.79        1.79      1.37 o 
  -5  10   2        7.71       11.43      2.10 o 
  -4  10   2        8.20        8.00      1.33 o 
  -3  10   2      308.21      310.34     16.88 o 
  -2  10   2      563.28      535.13     13.67 o 
  -1  10   2       14.96       13.96      1.86 o 
   0  10   2      444.63      420.57     10.63 o 
   1  10   2     2332.17     2311.69     27.91 o 
   2  10   2      877.40      890.91     14.22 o 
   3  10   2      762.08      770.52     10.82 o 
   4  10   2       37.80       40.51      3.35 o 
   5  10   2      440.45      434.73     16.11 o 
   6  10   2      199.94      207.70     27.68 o 
   7  10   2      345.26      333.36     30.15 o 
   8  10   2      164.66      177.00     21.01 o 
  -9  11   2        0.33       13.92      4.38 o 
  -8  11   2       80.75       63.27      8.87 o 
  -7  11   2      959.28      993.58     26.07 o 
  -6  11   2      167.59      159.41     10.15 o 
  -5  11   2       53.60       52.20      4.83 o 
  -4  11   2      265.65      241.24     18.27 o 
  -3  11   2      257.10      240.68     10.15 o 
  -2  11   2      485.53      544.27     16.24 o 
  -1  11   2        5.50        6.49      1.89 o 
   0  11   2      831.60      825.06     17.44 o 
   1  11   2     2839.37     2961.75     35.88 o 
   2  11   2       37.63       47.83      3.87 o 
   3  11   2        0.36        2.14      1.03 o 
   4  11   2        6.48       12.33      2.98 o 
   5  11   2      234.81      249.04     10.21 o 
   6  11   2       92.15       71.04      9.52 o 
   7  11   2       46.26       45.51     14.08 o 
   8  11   2       17.44       24.32      5.26 o 
  -9  12   2       21.50       16.68      3.88 o 
  -8  12   2       22.00       24.34      4.96 o 
  -7  12   2        1.00        5.89      2.26 o 
  -6  12   2      885.32      880.46     16.79 o 
  -5  12   2      146.38      131.37      9.23 o 
  -4  12   2       61.41       69.21      7.91 o 
  -3  12   2      263.75      235.14      4.59 o 
  -2  12   2       11.58       17.76      1.59 o 
  -1  12   2       55.08       75.53      4.92 o 
   0  12   2       58.58       67.61      3.83 o 
   1  12   2        0.22        2.63      1.05 o 
   2  12   2     1522.66     1559.28     37.06 o 
   3  12   2      148.70      134.75      9.79 o 
   4  12   2      375.30      384.94     10.43 o 
   5  12   2      291.74      319.12      9.73 o 
   6  12   2        0.28        3.97      1.77 o 
   7  12   2      156.10      148.44     27.64 o 
   8  12   2      436.43      503.30     35.00 o 
  -8  13   2       13.19       14.56      3.45 o 
  -7  13   2        6.55        9.84      3.51 o 
  -6  13   2      144.91      152.24      8.02 o 
  -5  13   2      895.15      951.51     25.71 o 
  -4  13   2       30.94       30.90      3.81 o 
  -3  13   2        3.17        4.19      1.12 o 
  -2  13   2      115.31      110.66      5.70 o 
  -1  13   2      298.65      299.56     12.02 o 
   0  13   2      997.06      938.68     14.71 o 
   1  13   2     2042.87     2163.20     49.70 o 
   2  13   2       13.46       25.85      2.65 o 
   3  13   2     2903.38     3143.23     45.40 o 
   4  13   2      135.44      154.48     11.49 o 
   5  13   2       24.06       19.75      2.84 o 
   6  13   2      127.11      143.46     13.26 o 
   7  13   2       11.98       13.71      5.72 o 
   8  13   2       34.19       27.97      9.40 o 
  -8  14   2       90.15       67.16     11.13 o 
  -7  14   2       27.96       22.99      4.33 o 
  -6  14   2      106.84      153.82     15.63 o 
  -5  14   2        2.62        4.65      1.48 o 
  -4  14   2       85.61       94.97      8.21 o 
  -3  14   2       92.68      104.44      7.22 o 
  -2  14   2      191.46      205.70      5.07 o 
  -1  14   2     1700.31     1789.38     28.68 o 
   0  14   2       70.48       78.72      6.42 o 
   1  14   2       39.29       55.38      4.10 o 
   2  14   2       10.84       16.10      1.96 o 
   3  14   2      106.92      113.50      9.29 o 
   4  14   2       28.39       21.36      2.45 o 
   5  14   2       42.70       44.62      4.77 o 
   6  14   2      363.16      343.74     30.46 o 
   7  14   2       37.34       23.60      9.59 o 
   8  14   2      254.19      248.97     42.37 o 
  -8  15   2       30.22       19.74      3.83 o 
  -7  15   2        2.19        4.80      2.51 o 
  -6  15   2       74.50       63.79      6.57 o 
  -5  15   2        1.48        3.47      1.67 o 
  -4  15   2     1068.54     1066.53     30.21 o 
  -3  15   2      227.13      246.59     11.63 o 
  -2  15   2      376.13      366.89     11.45 o 
  -1  15   2     1576.80     1563.36     35.18 o 
   0  15   2      185.17      200.36     13.06 o 
   1  15   2        0.16        2.18      1.45 o 
   2  15   2      158.20      137.50      9.69 o 
   3  15   2      176.32      179.16     13.41 o 
   4  15   2        4.05        4.63      1.68 o 
   5  15   2      878.33      802.28     26.09 o 
   6  15   2       11.98       15.42      2.93 o 
   7  15   2      178.16      190.17     22.27 o 
   8  15   2      164.09      143.03     24.66 o 
  -8  16   2       72.01       64.10      8.35 o 
  -7  16   2       92.17       90.99     11.19 o 
  -6  16   2       14.73       12.45      4.39 o 
  -5  16   2      299.43      291.84     19.83 o 
  -4  16   2       23.80       14.70      3.16 o 
  -3  16   2      110.07      102.00      8.44 o 
  -2  16   2        4.68        5.12      1.15 o 
  -1  16   2      363.07      386.92     15.08 o 
   0  16   2      283.94      284.88     14.00 o 
   1  16   2      284.27      343.58     20.89 o 
   2  16   2      111.79      113.97      8.94 o 
   3  16   2       84.95       94.56      7.94 o 
   4  16   2       17.58       14.68      2.73 o 
   5  16   2       31.33       29.64      3.90 o 
   6  16   2       39.58       29.72      7.63 o 
   7  16   2       20.99       22.11     10.94 o 
  -7  17   2      120.69      154.08     15.96 o 
  -6  17   2      209.62      243.13     23.84 o 
  -5  17   2      997.49     1062.91     47.56 o 
  -4  17   2        1.45        5.66      1.77 o 
  -3  17   2       56.17       45.17      5.37 o 
  -2  17   2      103.84      119.75     10.17 o 
  -1  17   2       32.69       31.56      3.36 o 
   0  17   2      534.39      526.58     13.04 o 
   1  17   2       41.16       39.03      3.83 o 
   2  17   2       12.35       11.60      2.32 o 
   3  17   2      117.42       99.05      9.18 o 
   4  17   2      337.81      296.17     11.61 o 
   5  17   2      150.68      149.68     17.25 o 
   6  17   2        7.89        6.22      2.56 o 
   7  17   2        4.46       12.06      3.93 o 
  -7  18   2      120.07       90.50     10.35 o 
  -6  18   2        7.75        9.77      3.40 o 
  -5  18   2      531.10      470.30     18.38 o 
  -4  18   2      582.36      587.17     36.00 o 
  -3  18   2      533.59      561.37     33.58 o 
  -2  18   2      451.19      521.00     23.16 o 
  -1  18   2      225.58      226.85     11.89 o 
   0  18   2     1546.24     1478.66     21.87 o 
   1  18   2      259.94      246.60     23.14 o 
   2  18   2       96.74       97.39      7.58 o 
   3  18   2       27.37       17.17      2.37 o 
   4  18   2        0.21        4.71      1.44 o 
   5  18   2      268.15      226.10     14.45 o 
   6  18   2        1.60        4.21      1.75 o 
   7  18   2      124.59      102.60     27.50 o 
  -7  19   2       22.55       14.06      3.24 o 
  -6  19   2       54.81       40.93      6.43 o 
  -5  19   2        2.14        7.47      1.81 o 
  -4  19   2      151.16      133.24     15.10 o 
  -3  19   2      426.26      391.61     16.27 o 
  -2  19   2        0.06        3.46      2.59 o 
  -1  19   2      356.25      389.33     19.80 o 
   0  19   2      972.20     1020.16     28.88 o 
   1  19   2       13.30       14.02      2.40 o 
   2  19   2      129.44      138.55     10.65 o 
   3  19   2       54.13       53.29      4.94 o 
   4  19   2       61.79       66.52      7.03 o 
   5  19   2       59.02       37.75      9.67 o 
   6  19   2        0.22        6.14      2.86 o 
   7  19   2       83.54       61.60     13.21 o 
  -7  20   2       11.62       10.17      4.24 o 
  -6  20   2        2.76        4.93      2.10 o 
  -5  20   2        2.73        6.39      2.27 o 
  -4  20   2       38.23       37.29      7.08 o 
  -3  20   2        0.69        4.48      2.32 o 
  -2  20   2      343.36      325.20     24.56 o 
  -1  20   2       70.05       67.64      7.06 o 
   0  20   2     1284.50     1301.49     20.04 o 
   1  20   2     1010.40     1031.58     17.15 o 
   2  20   2       62.56       66.30      6.48 o 
   3  20   2       36.12       42.56      4.77 o 
   4  20   2       33.31       29.66      4.46 o 
   5  20   2       17.28       18.84      3.56 o 
   6  20   2       13.07       22.07      7.79 o 
  -6  21   2       13.00       12.35      3.48 o 
  -5  21   2        6.57        7.37      2.55 o 
  -4  21   2       28.14       27.91      4.99 o 
  -3  21   2        8.78       11.04      4.59 o 
  -2  21   2        0.21        6.40      3.94 o 
  -1  21   2      225.23      208.76     19.55 o 
   0  21   2        0.01        4.54      2.44 o 
   1  21   2      617.31      607.39     20.29 o 
   2  21   2      136.09      130.13     11.00 o 
   3  21   2      129.38      129.82      7.83 o 
   4  21   2       55.34       51.41     10.17 o 
   5  21   2       57.35       54.00      7.48 o 
   6  21   2       63.04       62.33     15.81 o 
  -6  22   2       49.50       45.97      6.80 o 
  -5  22   2       80.49       76.24      9.43 o 
  -4  22   2       21.86       30.52      8.09 o 
  -3  22   2      119.69      105.26     11.04 o 
  -2  22   2       34.86       34.31      4.81 o 
  -1  22   2       41.61       36.19      5.42 o 
   0  22   2      450.14      446.07     20.09 o 
   1  22   2      819.17      853.25     23.91 o 
   2  22   2      144.74      122.72     11.31 o 
   3  22   2        0.84        5.29      1.38 o 
   4  22   2        1.50        3.00      2.10 o 
   5  22   2        4.56       11.90      3.94 o 
  -5  23   2       27.15       16.94      4.80 o 
  -4  23   2       10.50       19.52      4.71 o 
  -3  23   2      187.62      190.88     23.88 o 
  -2  23   2      150.32      145.76     17.29 o 
  -1  23   2       82.60       65.55      9.32 o 
   0  23   2      324.24      346.77     31.70 o 
   1  23   2       54.54       48.44      7.04 o 
   2  23   2       68.12       72.08      7.17 o 
   3  23   2       12.66       10.19      2.85 o 
   4  23   2       15.72        9.95      4.20 o 
   5  23   2        0.45        2.35      2.72 o 
  -5  24   2        3.65        0.13      3.10 o 
  -4  24   2      179.87      185.90     25.36 o 
  -3  24   2       30.76       31.57      7.49 o 
  -2  24   2      365.11      402.14     20.15 o 
  -1  24   2       43.22       42.09      8.07 o 
   0  24   2       22.05       17.92      4.60 o 
   1  24   2      135.52      139.10     12.00 o 
   2  24   2       29.26       22.72      3.67 o 
   3  24   2       69.24       77.75     12.68 o 
   4  24   2        4.62        3.94      1.86 o 
  -4  25   2      137.35      132.55     19.11 o 
  -3  25   2       44.53       51.11      6.93 o 
  -2  25   2       51.87       64.21      6.27 o 
  -1  25   2      124.65      112.42     16.56 o 
   0  25   2       61.20       59.23      9.90 o 
   1  25   2      785.81      869.71     30.20 o 
   2  25   2        0.01        6.37      2.80 o 
   3  25   2       17.92       19.85      4.91 o 
   4  25   2        5.92       16.42      4.61 o 
  -3  26   2      128.97      125.10     14.78 o 
  -2  26   2       42.87       44.90      7.18 o 
  -1  26   2        0.97        4.39      2.44 o 
   0  26   2      130.64      147.27     16.05 o 
   1  26   2       10.43       11.97      2.55 o 
   2  26   2        0.80        8.04      3.06 o 
   3  26   2       77.96       75.74     14.23 o 
  -2  27   2      378.28      348.41     46.22 o 
  -1  27   2       15.24       13.26      5.44 o 
   0  27   2       57.50       50.59      7.47 o 
   1  27   2        1.41        5.03      3.15 o 
   2  27   2       19.22       19.99      3.69 o 
  -9   0   3       66.37       80.61     16.25 o 
  -7   0   3      352.32      317.49     16.00 o 
  -5   0   3      279.95      319.39     14.15 o 
  -3   0   3      863.54      840.01     19.57 o 
  -1   0   3     4321.38     3966.03     49.40 o 
   1   0   3       46.83       73.39     12.06 o 
   3   0   3      296.53      298.90     19.60 o 
   5   0   3      346.72      376.91     40.66 o 
   7   0   3       50.86       51.95      7.47 o 
   9   0   3     1152.12     1165.81     67.70 o 
  -9   1   3       71.61       72.34     11.31 o 
  -8   1   3      267.81      271.93     27.79 o 
  -7   1   3       13.78       22.02      2.92 o 
  -6   1   3        0.90        4.02      1.10 o 
  -5   1   3      495.02      496.26     13.19 o 
  -4   1   3      347.06      328.17      9.74 o 
  -3   1   3     3212.75     3271.49     29.42 o 
  -2   1   3       61.65       62.95      4.01 o 
  -1   1   3        9.28        7.78      0.82 o 
   0   1   3       52.60       55.20      3.60 o 
   1   1   3      528.61      468.62      7.69 o 
   2   1   3     1416.95     1438.16     19.91 o 
   3   1   3      212.81      231.80     14.84 o 
   4   1   3      724.55      734.75     11.65 o 
   5   1   3        3.69        4.90      1.45 o 
   6   1   3      263.04      254.33     19.62 o 
   7   1   3      161.20      182.25     13.66 o 
   8   1   3       11.16        6.37      5.48 o 
   9   1   3       92.07       88.05     11.86 o 
  -9   2   3      321.96      355.87     14.06 o 
  -8   2   3      347.85      341.06     18.37 o 
  -7   2   3       13.26       10.13      2.42 o 
  -6   2   3      587.99      643.84     21.84 o 
  -5   2   3        1.08        6.69      1.65 o 
  -4   2   3     2901.99     3058.27     36.64 o 
  -3   2   3        8.61        5.45      1.19 o 
  -2   2   3      487.22      489.14      9.54 o 
  -1   2   3     3267.58     2983.03     20.44 o 
   0   2   3      899.57      807.61     12.68 o 
   1   2   3     3461.01     3239.45     21.77 o 
   2   2   3        3.66        2.54      0.48 o 
   3   2   3        0.00        1.40      0.57 o 
   4   2   3       21.54       24.09      2.49 o 
   5   2   3       29.85       25.09      3.59 o 
   6   2   3        0.71        1.97      1.77 o 
   7   2   3        0.03        4.22      2.78 o 
   8   2   3       18.84       24.48      4.00 o 
   9   2   3        0.00        5.07      2.40 o 
  -9   3   3      119.53      100.57     13.28 o 
  -8   3   3       79.83       91.67      9.14 o 
  -7   3   3      120.69      127.54     11.15 o 
  -6   3   3        9.06       12.06      1.97 o 
  -5   3   3      122.57      139.46      9.55 o 
  -4   3   3      243.37      250.77     10.13 o 
  -3   3   3     4944.58     5128.22     60.88 o 
  -2   3   3      338.30      307.28      5.77 o 
  -1   3   3       68.29       61.07      3.61 o 
   0   3   3       53.74       66.02      3.16 o 
   1   3   3       37.16       25.77      2.22 o 
   2   3   3      146.86      143.67      6.13 o 
   3   3   3      138.42      130.15      6.72 o 
   4   3   3        0.87        3.52      0.69 o 
   5   3   3       15.82       22.52      2.30 o 
   6   3   3        9.61        8.37      2.49 o 
   7   3   3       19.17       18.64      4.57 o 
   8   3   3      758.75      774.68     22.16 o 
   9   3   3       22.82       29.00      4.64 o 
  -9   4   3       87.09       70.53      8.15 o 
  -8   4   3      435.37      436.12     19.25 o 
  -7   4   3       43.67       32.45      3.79 o 
  -6   4   3        0.77        7.15      2.09 o 
  -5   4   3      402.54      390.24     16.69 o 
  -4   4   3      556.16      561.18      9.42 o 
  -3   4   3      248.79      209.49     13.81 o 
  -2   4   3     6452.64     6489.92     75.67 o 
  -1   4   3      408.40      398.06      6.93 o 
   0   4   3      835.32      832.46     13.94 o 
   1   4   3      330.00      323.37      5.88 o 
   2   4   3      669.36      696.64     15.12 o 
   3   4   3     3751.95     4110.73     46.56 o 
   4   4   3        0.56        3.42      0.69 o 
   5   4   3      243.04      320.00     23.83 o 
   6   4   3      164.72      173.68     15.74 o 
   7   4   3       91.25       80.40      8.40 o 
   8   4   3      397.88      438.32     19.22 o 
   9   4   3        2.84        6.59      2.26 o 
  -9   5   3        1.05        4.45      2.81 o 
  -8   5   3       97.00      109.42      9.41 o 
  -7   5   3       11.40       12.76      2.61 o 
  -6   5   3      314.92      348.69     23.75 o 
  -5   5   3      566.56      545.45     19.02 o 
  -4   5   3     1054.57     1071.25     14.36 o 
  -3   5   3      897.66      807.29     12.15 o 
  -2   5   3      256.81      263.83      8.05 o 
  -1   5   3        0.99        4.61      0.75 o 
   0   5   3      227.99      207.90      5.01 o 
   1   5   3      597.74      530.96      9.02 o 
   2   5   3       91.31      106.58      4.93 o 
   3   5   3      610.41      623.68     13.51 o 
   4   5   3       58.84       60.31      4.06 o 
   5   5   3      220.37      233.10     13.28 o 
   6   5   3        8.62       10.44      2.76 o 
   7   5   3      190.11      178.66     15.30 o 
   8   5   3      118.51      134.98     14.11 o 
   9   5   3       46.47       45.48      7.95 o 
  -9   6   3       89.76       67.94     14.23 o 
  -8   6   3      507.16      484.47     18.72 o 
  -7   6   3      239.61      219.99     17.52 o 
  -6   6   3      275.30      276.16     17.45 o 
  -5   6   3      523.33      589.81     15.96 o 
  -4   6   3      516.70      461.98     13.42 o 
  -3   6   3        4.01        4.42      1.36 o 
  -2   6   3      370.24      357.57     10.12 o 
  -1   6   3      902.02      807.00     12.98 o 
   0   6   3     1371.01     1347.60     10.96 o 
   1   6   3     1276.24     1300.13     11.41 o 
   2   6   3      505.63      521.92     14.20 o 
   3   6   3       23.38       20.75      1.94 o 
   4   6   3      106.36       83.59      6.14 o 
   5   6   3      188.81      231.47     17.76 o 
   6   6   3      667.50      658.18     24.02 o 
   7   6   3      205.93      218.22     19.16 o 
   8   6   3      106.98       99.37     14.49 o 
   9   6   3       16.27        6.79      7.57 o 
  -9   7   3       34.49       27.67      4.97 o 
  -8   7   3       40.23       40.90      8.63 o 
  -7   7   3      214.45      205.26     15.59 o 
  -6   7   3      238.84      250.12     14.59 o 
  -5   7   3      585.48      654.94     17.89 o 
  -4   7   3     3811.05     3834.30     48.69 o 
  -3   7   3      143.59      181.41     12.08 o 
  -2   7   3      263.81      235.72      7.83 o 
  -1   7   3      451.83      440.75      9.44 o 
   0   7   3      135.52      145.94      6.41 o 
   1   7   3     1670.41     1562.96     22.33 o 
   2   7   3      125.22      111.11      6.30 o 
   3   7   3      230.01      273.54      4.92 o 
   4   7   3      160.45      189.82      6.71 o 
   5   7   3      115.74      108.20     10.60 o 
   6   7   3      574.62      582.48     16.69 o 
   7   7   3       45.79       46.49      6.77 o 
   8   7   3       15.76       10.67      3.95 o 
   9   7   3       98.17      103.46     18.17 o 
  -9   8   3        0.00        2.72      1.88 o 
  -8   8   3       18.30       11.30      2.68 o 
  -7   8   3      114.86      129.00     11.46 o 
  -6   8   3     1692.37     1742.37     38.92 o 
  -5   8   3      607.77      575.72     16.78 o 
  -4   8   3      288.89      269.32     17.60 o 
  -3   8   3     4517.56     4657.12     42.91 o 
  -2   8   3      563.03      576.14     12.69 o 
  -1   8   3      123.83      141.96      4.20 o 
   0   8   3     3147.41     3089.01     41.73 o 
   1   8   3       28.12       22.25      2.08 o 
   2   8   3     5627.82     5592.68     62.19 o 
   3   8   3        1.42        6.03      0.97 o 
   4   8   3      412.53      388.56     11.38 o 
   5   8   3       12.37        9.95      2.27 o 
   6   8   3      164.64      163.29     16.51 o 
   7   8   3        6.06        2.27      4.39 o 
   8   8   3        6.29        8.48      2.64 o 
  -9   9   3        0.35        6.15      2.80 o 
  -8   9   3      147.13      154.56     13.97 o 
  -7   9   3        9.45       11.05      1.86 o 
  -6   9   3      733.78      759.95     19.08 o 
  -5   9   3      156.91      158.86     10.30 o 
  -4   9   3       17.08       22.79      2.64 o 
  -3   9   3      200.09      228.83     16.09 o 
  -2   9   3        4.31        5.15      1.76 o 
  -1   9   3        2.30        4.11      0.68 o 
   0   9   3      127.61      144.34      6.93 o 
   1   9   3      234.00      218.32      7.54 o 
   2   9   3     1045.42     1067.16     13.80 o 
   3   9   3      458.53      487.38      8.99 o 
   4   9   3        8.89        6.98      1.16 o 
   5   9   3       32.74       36.11      4.94 o 
   6   9   3       22.15       23.69      3.63 o 
   7   9   3      505.70      529.87     21.39 o 
   8   9   3        0.27        4.57      3.28 o 
  -9  10   3        5.57        7.42      2.08 o 
  -8  10   3      266.70      234.06     20.73 o 
  -7  10   3      383.49      404.29     17.61 o 
  -6  10   3      278.96      286.30     17.25 o 
  -5  10   3        7.35       13.01      2.85 o 
  -4  10   3      111.24      109.74      7.35 o 
  -3  10   3       12.99       11.72      2.06 o 
  -2  10   3       37.89       47.64      3.54 o 
  -1  10   3      115.49      121.34      8.17 o 
   0  10   3     1747.50     1831.87     20.88 o 
   1  10   3        0.65        2.93      1.22 o 
   2  10   3      748.66      719.07     15.08 o 
   3  10   3       44.68       42.53      3.29 o 
   4  10   3      658.18      680.98     13.61 o 
   5  10   3       30.52       23.38      4.27 o 
   6  10   3      306.63      363.77     33.11 o 
   7  10   3       21.49       19.62      3.44 o 
   8  10   3      107.33      121.36     22.30 o 
  -9  11   3       35.49       32.02      6.67 o 
  -8  11   3       18.62       14.88      3.24 o 
  -7  11   3       25.04       37.25      6.19 o 
  -6  11   3     1348.77     1394.07     24.26 o 
  -5  11   3      234.32      222.68     15.03 o 
  -4  11   3     1049.87      995.19     24.43 o 
  -3  11   3      340.39      334.30     15.94 o 
  -2  11   3      508.65      546.98     12.81 o 
  -1  11   3       77.73       65.72      4.17 o 
   0  11   3       41.41       40.70      3.80 o 
   1  11   3      687.51      714.67     14.87 o 
   2  11   3        4.39        7.64      1.44 o 
   3  11   3     1048.75     1083.36     20.40 o 
   4  11   3     1062.91     1070.32     15.63 o 
   5  11   3      665.84      628.94     27.09 o 
   6  11   3       18.42       10.53      4.42 o 
   7  11   3        4.27        9.64      2.50 o 
   8  11   3       15.55       12.84      4.71 o 
  -8  12   3       90.27       84.05     10.26 o 
  -7  12   3        7.07       10.90      2.49 o 
  -6  12   3      101.72      110.80      9.53 o 
  -5  12   3      255.80      241.71     17.80 o 
  -4  12   3      371.25      406.99     25.76 o 
  -3  12   3       46.12       45.16      3.88 o 
  -2  12   3        2.01        3.12      0.73 o 
  -1  12   3       65.97       78.55      5.79 o 
   0  12   3        8.80        7.57      1.03 o 
   1  12   3       15.47       13.90      1.43 o 
   2  12   3      189.38      216.26     14.05 o 
   3  12   3      310.25      321.49     15.97 o 
   4  12   3      311.25      323.14     10.97 o 
   5  12   3        1.09        3.34      1.28 o 
   6  12   3      750.25      829.84     26.30 o 
   7  12   3      307.69      281.91     29.12 o 
   8  12   3       54.98       53.59     10.73 o 
  -8  13   3        2.50        1.57      2.45 o 
  -7  13   3       14.56       13.10      3.43 o 
  -6  13   3        1.80        3.80      1.70 o 
  -5  13   3        0.18        5.41      1.50 o 
  -4  13   3       32.85       43.25      4.69 o 
  -3  13   3       19.42       25.53      2.88 o 
  -2  13   3      406.63      394.27     18.15 o 
  -1  13   3       99.60       96.88      5.72 o 
   0  13   3       35.02       35.51      2.97 o 
   1  13   3      319.59      314.20     17.59 o 
   2  13   3       29.93       25.66      2.76 o 
   3  13   3      888.62      972.07     25.23 o 
   4  13   3     1028.52     1043.30     24.50 o 
   5  13   3       80.95       80.18      7.87 o 
   6  13   3      121.69      119.99     14.77 o 
   7  13   3        0.00        1.81      2.88 o 
   8  13   3       11.99       17.35      5.84 o 
  -8  14   3       13.85       15.24      4.93 o 
  -7  14   3       70.07       65.36      7.06 o 
  -6  14   3       33.44       32.55      3.70 o 
  -5  14   3        0.19        4.62      1.28 o 
  -4  14   3      219.11      229.83     15.10 o 
  -3  14   3       77.94       68.84      6.73 o 
  -2  14   3        0.26        2.64      0.95 o 
  -1  14   3       14.95       11.67      1.36 o 
   0  14   3      760.91      741.57     15.90 o 
   1  14   3      864.11      881.07     17.07 o 
   2  14   3     1767.28     1839.62     28.34 o 
   3  14   3       31.95       23.62      3.24 o 
   4  14   3      371.10      355.14     16.77 o 
   5  14   3      574.07      592.51     24.83 o 
   6  14   3      887.86      915.33     23.33 o 
   7  14   3       81.67       84.05     12.46 o 
   8  14   3       86.62      104.98     19.43 o 
  -8  15   3       34.93       41.64      6.65 o 
  -7  15   3       73.62       88.51     10.31 o 
  -6  15   3      564.98      587.80     50.27 o 
  -5  15   3      611.28      611.33     20.70 o 
  -4  15   3      108.22      131.80     11.48 o 
  -3  15   3       80.90       81.69      6.35 o 
  -2  15   3      869.53      870.79     16.31 o 
  -1  15   3      380.33      354.86     13.87 o 
   0  15   3        8.42        9.06      2.22 o 
   1  15   3      188.77      212.05     13.47 o 
   2  15   3       56.93       65.54      6.33 o 
   3  15   3      845.96      888.16     14.13 o 
   4  15   3       65.31       54.80      5.05 o 
   5  15   3       26.69       19.95      4.24 o 
   6  15   3        3.47        6.42      2.48 o 
   7  15   3      132.55       91.42     20.40 o 
  -8  16   3        1.31        9.16      2.63 o 
  -7  16   3       27.45       30.68      6.24 o 
  -6  16   3      283.63      294.67     19.87 o 
  -5  16   3      403.97      403.50     30.91 o 
  -4  16   3       70.93       86.43      8.07 o 
  -3  16   3      262.94      264.03      8.57 o 
  -2  16   3        5.85        9.90      2.11 o 
  -1  16   3      382.94      425.94     14.51 o 
   0  16   3     1118.61     1082.77     18.38 o 
   1  16   3        1.96        2.81      1.15 o 
   2  16   3       12.29        7.86      2.31 o 
   3  16   3      218.22      194.21     14.99 o 
   4  16   3      283.52      273.08     12.27 o 
   5  16   3        1.12        4.80      1.72 o 
   6  16   3       20.54       10.86      4.07 o 
   7  16   3      166.56      144.38     20.96 o 
  -7  17   3       92.31       94.30     12.09 o 
  -6  17   3      155.85      160.57     15.41 o 
  -5  17   3      164.95      204.16     16.77 o 
  -4  17   3      360.86      421.82     17.91 o 
  -3  17   3        4.06        7.31      1.63 o 
  -2  17   3        0.20        5.47      3.52 o 
  -1  17   3      106.88      114.34      7.98 o 
   0  17   3        1.90        6.48      1.85 o 
   1  17   3       59.54       55.20      4.82 o 
   2  17   3       81.11       79.22      6.94 o 
   3  17   3      282.54      310.00     19.34 o 
   4  17   3       88.29       63.00      6.67 o 
   5  17   3       15.42        4.50      2.17 o 
   6  17   3       50.50       56.23     17.44 o 
   7  17   3        0.24        5.63      3.76 o 
  -7  18   3        5.68        4.30      2.02 o 
  -6  18   3       19.14        9.01      3.44 o 
  -5  18   3       26.26       12.60      4.66 o 
  -4  18   3      156.84      141.93     13.88 o 
  -3  18   3      435.45      500.00     46.06 o 
  -2  18   3       41.42       50.95      7.74 o 
  -1  18   3     1041.84     1046.13     27.66 o 
   0  18   3      212.20      224.30     14.05 o 
   1  18   3      576.77      625.40     19.47 o 
   2  18   3      399.41      429.13     24.65 o 
   3  18   3      354.17      377.50     17.43 o 
   4  18   3       65.24       40.08      4.58 o 
   5  18   3        1.99       12.36      2.51 o 
   6  18   3       14.02       12.35      4.97 o 
   7  18   3      210.78      190.08     40.20 o 
  -7  19   3       12.64        8.32      2.37 o 
  -6  19   3      161.12      142.18     16.11 o 
  -5  19   3      137.55      128.95     12.23 o 
  -4  19   3       83.27       67.47      8.25 o 
  -3  19   3        7.70        5.26      2.27 o 
  -2  19   3        4.03       12.56      3.67 o 
  -1  19   3      210.10      193.39      8.63 o 
   0  19   3      125.20      134.80     11.20 o 
   1  19   3       12.44       13.27      2.11 o 
   2  19   3      601.34      623.12     18.21 o 
   3  19   3        1.20        7.03      1.72 o 
   4  19   3        0.99        4.44      1.30 o 
   5  19   3        1.74        3.71      1.77 o 
   6  19   3        2.72        7.62      4.07 o 
  -6  20   3       40.35       31.61      5.08 o 
  -5  20   3       84.42       84.76      9.22 o 
  -4  20   3        2.96        9.49      4.05 o 
  -3  20   3      185.06      201.41     16.43 o 
  -2  20   3      398.86      402.24     31.60 o 
  -1  20   3        1.75        3.82      1.23 o 
   0  20   3      483.52      517.18     14.71 o 
   1  20   3      986.81     1096.73     26.15 o 
   2  20   3      124.45      128.85     11.82 o 
   3  20   3      143.74      140.15     11.13 o 
   4  20   3       67.56       82.66      9.10 o 
   5  20   3       23.24       11.50      4.62 o 
   6  20   3        0.37        2.78      4.24 o 
  -6  21   3        3.34       10.71      3.42 o 
  -5  21   3      176.14      175.04     22.25 o 
  -4  21   3       20.33       20.07      3.69 o 
  -3  21   3      136.74      139.17     13.99 o 
  -2  21   3        1.25        3.84      2.59 o 
  -1  21   3       19.07       23.12      6.11 o 
   0  21   3       57.65       59.50      5.83 o 
   1  21   3      304.42      323.36     14.09 o 
   2  21   3        2.01        5.70      1.50 o 
   3  21   3       12.43       15.77      2.89 o 
   4  21   3       41.50       47.57      5.91 o 
   5  21   3       96.48      100.13     16.03 o 
  -6  22   3      144.05      134.36     18.32 o 
  -5  22   3        0.55        3.83      3.69 o 
  -4  22   3        0.61        9.49      2.51 o 
  -3  22   3       29.90       35.81      5.69 o 
  -2  22   3        0.50        9.49      4.09 o 
  -1  22   3        2.28        6.73      3.06 o 
   0  22   3      127.10      140.16     13.62 o 
   1  22   3        0.25        5.13      1.77 o 
   2  22   3       31.81       34.38      3.80 o 
   3  22   3       83.68       63.64      7.96 o 
   4  22   3       99.91       78.46     10.68 o 
   5  22   3      113.47       86.48     15.77 o 
  -5  23   3       64.96       53.50      9.75 o 
  -4  23   3        1.60        8.49      2.71 o 
  -3  23   3       47.41       50.24      7.56 o 
  -2  23   3       13.01       16.07      3.81 o 
  -1  23   3       50.07       58.04      7.27 o 
   0  23   3      121.24      131.22     13.69 o 
   1  23   3      452.97      507.09     34.25 o 
   2  23   3      327.30      362.84     16.28 o 
   3  23   3        6.07        7.70      2.39 o 
   4  23   3        2.91        3.75      3.35 o 
   5  23   3        4.85       15.15      4.14 o 
  -5  24   3       11.27       16.74      5.92 o 
  -4  24   3       52.10       37.46      8.60 o 
  -3  24   3       10.58       14.76      4.15 o 
  -2  24   3      137.64      152.09     16.18 o 
  -1  24   3       28.51       30.10      5.19 o 
   0  24   3      269.77      292.46     31.33 o 
   1  24   3        6.08        8.05      2.71 o 
   2  24   3        6.10       14.49      4.02 o 
   3  24   3       48.60       46.15      5.00 o 
   4  24   3        8.15       10.81      3.27 o 
  -4  25   3       14.12       24.64      5.70 o 
  -3  25   3        1.77        5.29      1.98 o 
  -2  25   3       68.50       98.32     15.78 o 
  -1  25   3      110.20      106.51     13.65 o 
   0  25   3      144.55      147.11     16.85 o 
   1  25   3      168.38      192.09     19.45 o 
   2  25   3       95.19       77.27     10.12 o 
   3  25   3        8.51        9.61      2.77 o 
  -3  26   3       54.67       41.65      7.90 o 
  -2  26   3       18.09       20.39      4.69 o 
  -1  26   3       78.40       63.33     10.78 o 
   0  26   3      204.34      190.36     26.45 o 
   1  26   3      248.03      288.43     28.87 o 
   2  26   3      163.47      145.77     18.00 o 
  -2  27   3        0.01        3.68      3.73 o 
  -1  27   3       42.02       52.20      9.13 o 
   0  27   3        3.49        6.44      3.36 o 
   1  27   3        7.94        9.23      3.24 o 
  -8   0   4        2.39        1.13      3.28 o 
  -6   0   4      166.37      216.80     21.31 o 
  -4   0   4        8.75        9.11      4.09 o 
  -2   0   4     1388.10     1335.71     16.33 o 
   0   0   4       16.74       29.83      4.41 o 
   2   0   4       29.26       17.32      2.86 o 
   4   0   4      129.32      165.44     15.21 o 
   6   0   4      135.67      110.14     14.58 o 
   8   0   4       13.70        5.68      4.66 o 
  -9   1   4       32.66       36.94      7.65 o 
  -8   1   4        0.15        5.04      3.49 o 
  -7   1   4       60.75       51.55      4.92 o 
  -6   1   4      284.81      318.76     19.56 o 
  -5   1   4      100.93      119.42      7.99 o 
  -4   1   4       15.36       14.30      1.92 o 
  -3   1   4     1142.35     1135.02     13.93 o 
  -2   1   4      111.48      106.58      3.34 o 
  -1   1   4       16.41       13.49      1.25 o 
   0   1   4     2691.85     2652.35     27.11 o 
   1   1   4      449.04      416.74      7.52 o 
   2   1   4      781.00      823.31     13.09 o 
   3   1   4      525.55      553.71     18.34 o 
   4   1   4      480.88      539.79     22.92 o 
   5   1   4       84.09      107.64      9.85 o 
   6   1   4       39.43       40.12      4.05 o 
   7   1   4       17.76       10.94      2.83 o 
   8   1   4      105.46      117.93     13.20 o 
   9   1   4       43.58       29.87      5.80 o 
  -9   2   4       66.79       56.29      8.66 o 
  -8   2   4      111.30       93.98     12.71 o 
  -7   2   4      469.72      445.76     14.23 o 
  -6   2   4      184.97      197.48     14.16 o 
  -5   2   4      833.86      870.91     24.14 o 
  -4   2   4       58.55       56.63      3.81 o 
  -3   2   4      501.15      503.63     14.41 o 
  -2   2   4      297.15      295.93      7.75 o 
  -1   2   4        0.71        2.36      0.56 o 
   0   2   4      865.26      893.80     14.20 o 
   1   2   4      635.81      613.24     10.19 o 
   2   2   4     2740.44     2816.86     36.07 o 
   3   2   4      251.55      276.80      9.09 o 
   4   2   4      207.39      222.73     14.51 o 
   5   2   4       14.24       15.11      2.28 o 
   6   2   4       63.13       58.74      6.81 o 
   7   2   4        4.93        7.59      2.11 o 
   8   2   4      256.97      218.97     28.14 o 
   9   2   4        0.92        6.03      3.95 o 
  -9   3   4       30.70       14.55      3.76 o 
  -8   3   4      154.44      132.09     12.72 o 
  -7   3   4        2.07        7.36      2.22 o 
  -6   3   4        4.08        3.84      1.58 o 
  -5   3   4      175.03      173.35     16.85 o 
  -4   3   4      559.22      567.51     17.20 o 
  -3   3   4      215.29      230.15      7.23 o 
  -2   3   4     1056.53      991.48     12.21 o 
  -1   3   4       15.50       16.69      1.65 o 
   0   3   4       25.70       20.20      2.02 o 
   1   3   4     1179.04     1196.82     10.49 o 
   2   3   4      885.93      897.73     10.80 o 
   3   3   4       86.19       62.92      4.47 o 
   4   3   4      308.78      323.52     13.66 o 
   5   3   4      520.85      530.15     17.49 o 
   6   3   4       24.23       21.15      3.59 o 
   7   3   4      335.84      370.84     26.44 o 
   8   3   4        5.69        8.43      2.43 o 
  -9   4   4       17.55       28.62      6.40 o 
  -8   4   4      141.66      110.74     13.39 o 
  -7   4   4       19.61       17.80      3.47 o 
  -6   4   4      216.76      227.93     16.01 o 
  -5   4   4      133.45      127.45      8.86 o 
  -4   4   4      289.91      294.19     13.06 o 
  -3   4   4     1349.36     1323.23     21.24 o 
  -2   4   4      406.33      372.64      8.63 o 
  -1   4   4      207.31      210.98      5.11 o 
   0   4   4     1585.73     1601.08     13.83 o 
   1   4   4       15.41       22.54      1.82 o 
   2   4   4      198.83      195.60      5.44 o 
   3   4   4      140.73      152.02      4.61 o 
   4   4   4      240.88      285.98     18.65 o 
   5   4   4      109.50       85.03     10.91 o 
   6   4   4      189.93      166.11     15.75 o 
   7   4   4      285.28      252.04     17.92 o 
   8   4   4        5.58        6.72      4.51 o 
  -9   5   4        4.42        3.62      2.76 o 
  -8   5   4       22.48       28.79      4.00 o 
  -7   5   4      293.04      311.13     21.80 o 
  -6   5   4        0.30        5.48      2.05 o 
  -5   5   4      826.26      837.27     15.85 o 
  -4   5   4      352.00      333.60     26.48 o 
  -3   5   4      561.37      611.38     13.71 o 
  -2   5   4     1899.13     1893.04     27.64 o 
  -1   5   4       47.65       48.29      3.80 o 
   0   5   4     2199.94     2189.18     29.58 o 
   1   5   4      392.16      400.05      9.02 o 
   2   5   4      453.96      451.78     10.25 o 
   3   5   4       23.98       25.39      2.05 o 
   4   5   4       36.51       32.77      3.32 o 
   5   5   4      504.52      532.49     18.29 o 
   6   5   4      172.37      166.76     16.16 o 
   7   5   4       19.90       20.51      3.57 o 
   8   5   4      184.52      178.12     21.83 o 
  -9   6   4       58.73       57.75      9.08 o 
  -8   6   4       17.98       14.73      2.58 o 
  -7   6   4       24.36       29.65      4.90 o 
  -6   6   4      217.00      192.90     13.67 o 
  -5   6   4     2832.69     2865.44     43.18 o 
  -4   6   4     1509.62     1542.65     40.00 o 
  -3   6   4     1258.55     1318.40     19.91 o 
  -2   6   4       62.06       56.20      3.34 o 
  -1   6   4       10.19       12.26      1.10 o 
   0   6   4     1156.18     1232.53     23.49 o 
   1   6   4      269.63      294.50      7.08 o 
   2   6   4      393.23      438.66     11.80 o 
   3   6   4      153.44      162.35     10.43 o 
   4   6   4      391.34      397.61     26.06 o 
   5   6   4      564.52      523.80     15.16 o 
   6   6   4       82.01       66.99      7.92 o 
   7   6   4       93.27       93.59     10.62 o 
   8   6   4      275.51      251.24     36.27 o 
  -9   7   4      148.26      129.52     16.15 o 
  -8   7   4        2.95        4.87      1.88 o 
  -7   7   4      288.52      312.07     23.59 o 
  -6   7   4      337.27      381.63     10.93 o 
  -5   7   4      280.65      293.75     17.88 o 
  -4   7   4      929.47      884.35     24.67 o 
  -3   7   4      863.74      807.14     17.88 o 
  -2   7   4     2600.77     2617.94     35.02 o 
  -1   7   4      547.83      575.51     12.71 o 
   0   7   4     3237.72     3535.19     41.05 o 
   1   7   4     2324.21     2542.65     42.19 o 
   2   7   4      242.61      250.57     13.44 o 
   3   7   4      845.76      814.24     15.96 o 
   4   7   4      176.52      178.70     11.95 o 
   5   7   4       80.04       92.83      7.43 o 
   6   7   4      403.44      395.65     31.47 o 
   7   7   4      232.57      176.93     15.34 o 
   8   7   4       15.64       11.75      3.56 o 
  -9   8   4        5.90        5.52      2.55 o 
  -8   8   4      221.71      193.23     19.43 o 
  -7   8   4      193.09      173.07     13.62 o 
  -6   8   4       80.90       87.10      6.66 o 
  -5   8   4        3.64        7.06      2.09 o 
  -4   8   4      363.31      429.52     12.73 o 
  -3   8   4        3.11        4.97      1.55 o 
  -2   8   4     2427.05     2410.26     42.19 o 
  -1   8   4        3.62        3.90      0.76 o 
   0   8   4        0.00        2.18      0.77 o 
   1   8   4        7.07        8.23      1.32 o 
   2   8   4        0.09        3.29      0.79 o 
   3   8   4        5.78        4.85      0.94 o 
   4   8   4      141.70      145.28     10.38 o 
   5   8   4       59.74       61.79      7.18 o 
   6   8   4        2.68        3.77      1.94 o 
   7   8   4        4.90        9.98      2.23 o 
   8   8   4       42.76       41.95      5.72 o 
  -9   9   4        5.87       11.39      2.75 o 
  -8   9   4       25.21       23.03      4.30 o 
  -7   9   4      137.31      155.26     14.80 o 
  -6   9   4      426.88      412.11     29.06 o 
  -5   9   4       15.54       16.91      2.46 o 
  -4   9   4     1984.56     2062.39     44.43 o 
  -3   9   4     2445.79     2488.51     75.37 o 
  -2   9   4       12.49       13.96      1.45 o 
  -1   9   4      201.56      196.05      9.27 o 
   0   9   4        1.43        1.98      0.50 o 
   1   9   4      165.69      200.56      8.34 o 
   2   9   4       37.20       61.96      4.28 o 
   3   9   4       75.28       63.15      4.46 o 
   4   9   4      206.13      240.35     19.80 o 
   5   9   4        4.62        6.55      2.46 o 
   6   9   4      750.09      763.04     24.86 o 
   7   9   4      126.22      120.38     13.67 o 
   8   9   4       40.87       36.75      5.39 o 
  -9  10   4      570.88      692.20     36.14 o 
  -8  10   4        6.86        4.16      2.09 o 
  -7  10   4       36.52       37.32      6.27 o 
  -6  10   4        0.20        4.88      1.86 o 
  -5  10   4     1545.03     1529.84     25.34 o 
  -4  10   4      359.66      346.54     20.34 o 
  -3  10   4      388.46      420.19     11.97 o 
  -2  10   4      194.02      171.43      9.59 o 
  -1  10   4        0.29        2.21      0.72 o 
   0  10   4      852.33      919.87     17.02 o 
   1  10   4       15.04       23.13      1.65 o 
   2  10   4       86.31       96.81      6.73 o 
   3  10   4      397.57      382.58     11.18 o 
   4  10   4       65.50       61.51      6.09 o 
   5  10   4        8.03        5.14      2.82 o 
   6  10   4      212.40      226.96     24.91 o 
   7  10   4       19.09       12.72      3.07 o 
   8  10   4      149.62      103.08     22.07 o 
  -8  11   4       99.11       66.70      9.32 o 
  -7  11   4       47.84       43.34      5.26 o 
  -6  11   4      363.89      397.41     23.28 o 
  -5  11   4      923.41      985.03     25.68 o 
  -4  11   4        0.25        3.22      1.25 o 
  -3  11   4       51.55       52.09      3.75 o 
  -2  11   4       47.25       36.07      3.24 o 
  -1  11   4       83.49       60.09      4.25 o 
   0  11   4        9.65       12.70      1.81 o 
   1  11   4      480.25      466.49      9.35 o 
   2  11   4       14.14       11.60      1.37 o 
   3  11   4      201.82      217.60     13.52 o 
   4  11   4       83.22       74.09      7.51 o 
   5  11   4       54.78       49.16      5.77 o 
   6  11   4      294.31      310.21     29.85 o 
   7  11   4      384.12      476.40     31.05 o 
   8  11   4        9.65       14.84      3.84 o 
  -8  12   4       22.53       21.04      3.26 o 
  -7  12   4      733.15      805.73     25.10 o 
  -6  12   4       37.35       27.54      3.93 o 
  -5  12   4      121.98      108.08      9.68 o 
  -4  12   4       15.07       20.32      2.58 o 
  -3  12   4      428.31      418.85     12.26 o 
  -2  12   4      613.19      614.07     19.23 o 
  -1  12   4       17.21       18.94      1.84 o 
   0  12   4        1.70        3.56      1.52 o 
   1  12   4        0.76        2.45      1.83 o 
   2  12   4      305.63      308.74     15.12 o 
   3  12   4      286.10      268.10     15.61 o 
   4  12   4        3.37        3.30      1.38 o 
   5  12   4     1262.75     1344.98     38.57 o 
   6  12   4       33.34       38.65      5.92 o 
   7  12   4       11.00       18.65      5.19 o 
   8  12   4        0.00        6.68      6.26 o 
  -8  13   4       11.59        7.59      3.21 o 
  -7  13   4       70.43       76.36      7.01 o 
  -6  13   4      322.74      309.75     24.03 o 
  -5  13   4       28.94       31.30      3.21 o 
  -4  13   4       28.96       33.88      4.60 o 
  -3  13   4      239.40      256.92     15.72 o 
  -2  13   4        0.40        3.36      1.01 o 
  -1  13   4     2222.73     2324.83     63.90 o 
   0  13   4        4.39        3.60      1.04 o 
   1  13   4       35.13       48.25      3.97 o 
   2  13   4     1102.71     1066.71     21.91 o 
   3  13   4     1082.05     1129.91     16.61 o 
   4  13   4       10.06        8.00      1.72 o 
   5  13   4      130.28      175.58     15.08 o 
   6  13   4      404.28      366.99     39.25 o 
   7  13   4       35.20       30.55      8.06 o 
  -8  14   4       88.98       85.96      8.81 o 
  -7  14   4      209.88      199.09     19.82 o 
  -6  14   4      245.70      242.26     22.69 o 
  -5  14   4     1675.14     1717.73     36.33 o 
  -4  14   4        0.74        3.46      1.36 o 
  -3  14   4       90.74       86.13      9.12 o 
  -2  14   4      161.33      140.50      9.51 o 
  -1  14   4      203.17      188.74      9.94 o 
   0  14   4      114.82      127.53      8.74 o 
   1  14   4      360.67      357.87     26.84 o 
   2  14   4       50.15       50.22      4.41 o 
   3  14   4      433.30      442.47     14.17 o 
   4  14   4      177.13      163.64     13.45 o 
   5  14   4       32.35       40.39      4.77 o 
   6  14   4       85.06       85.47     10.85 o 
   7  14   4      118.98       95.52     15.87 o 
  -8  15   4        3.27        8.10      2.49 o 
  -7  15   4       32.90       26.40      4.48 o 
  -6  15   4      144.81      136.27     12.98 o 
  -5  15   4       16.28       17.94      3.04 o 
  -4  15   4       63.14       51.98      5.01 o 
  -3  15   4      380.63      340.21     16.36 o 
  -2  15   4        1.10        2.92      1.43 o 
  -1  15   4      314.51      331.71     10.21 o 
   0  15   4      219.85      237.15     13.68 o 
   1  15   4      284.36      310.79     12.68 o 
   2  15   4        0.09        3.88      1.31 o 
   3  15   4        0.00        4.86      1.57 o 
   4  15   4        2.22        5.52      1.62 o 
   5  15   4       42.77       40.71      9.60 o 
   6  15   4       37.16       42.22      7.51 o 
   7  15   4        0.49        8.74      4.49 o 
  -7  16   4      129.89      116.94     14.93 o 
  -6  16   4       90.03      106.53     12.47 o 
  -5  16   4      324.11      341.66     15.42 o 
  -4  16   4      332.73      311.99     17.28 o 
  -3  16   4        7.56        6.76      1.93 o 
  -2  16   4      385.20      372.09     37.52 o 
  -1  16   4       83.32       76.35      7.56 o 
   0  16   4     1178.80     1180.31     17.24 o 
   1  16   4       17.23       19.04      2.33 o 
   2  16   4      159.37      165.22     11.23 o 
   3  16   4      472.57      531.79     13.02 o 
   4  16   4       26.98       32.38      6.10 o 
   5  16   4       26.63       21.46      5.81 o 
   6  16   4        2.36        5.07      4.62 o 
   7  16   4       87.33       56.18     12.80 o 
  -7  17   4      588.35      629.78     20.38 o 
  -6  17   4      154.14      157.50     15.55 o 
  -5  17   4       97.06       97.25     10.79 o 
  -4  17   4       42.80       35.37      3.53 o 
  -3  17   4        0.43        4.70      1.93 o 
  -2  17   4     1154.89     1113.53     28.90 o 
  -1  17   4      517.99      481.95     21.64 o 
   0  17   4        0.39        2.62      1.02 o 
   1  17   4      950.67     1019.93     28.48 o 
   2  17   4     1927.35     1988.84     28.44 o 
   3  17   4        0.24        2.38      1.28 o 
   4  17   4      366.37      358.75     13.46 o 
   5  17   4        0.41        4.44      2.17 o 
   6  17   4        1.87        6.40      2.87 o 
  -7  18   4       90.68       65.93      7.68 o 
  -6  18   4        1.91        7.63      2.11 o 
  -5  18   4      221.22      249.33     22.19 o 
  -4  18   4        3.10        6.16      2.18 o 
  -3  18   4        2.03        3.66      2.04 o 
  -2  18   4      357.71      360.13     19.80 o 
  -1  18   4       27.43       26.76      2.75 o 
   0  18   4      787.89      858.32     15.97 o 
   1  18   4        9.00       11.79      2.18 o 
   2  18   4      645.42      692.50     34.68 o 
   3  18   4      135.37      129.29     12.00 o 
   4  18   4       46.06       47.51      5.42 o 
   5  18   4       34.10       25.56      4.70 o 
   6  18   4        4.05        9.61      4.48 o 
  -7  19   4       42.69       39.02      5.63 o 
  -6  19   4       79.93       91.54     10.15 o 
  -5  19   4      657.50      658.40     20.16 o 
  -4  19   4       18.66       10.91      3.46 o 
  -3  19   4       41.61       38.35      7.15 o 
  -2  19   4        0.64        3.48      1.63 o 
  -1  19   4      511.08      499.34     18.67 o 
   0  19   4      616.73      608.35     21.92 o 
   1  19   4      252.27      242.55     17.78 o 
   2  19   4        1.74        3.15      1.58 o 
   3  19   4      240.92      262.22     13.24 o 
   4  19   4      166.84      145.86     12.56 o 
   5  19   4      250.19      195.76     27.87 o 
   6  19   4       13.31       10.11      5.33 o 
  -6  20   4      118.22      126.04     13.39 o 
  -5  20   4       80.83       96.97     14.62 o 
  -4  20   4      182.53      164.71     20.08 o 
  -3  20   4      240.44      247.73     23.25 o 
  -2  20   4      547.15      548.91     21.61 o 
  -1  20   4       90.34       70.65      7.29 o 
   0  20   4        4.05        7.75      1.94 o 
   1  20   4        3.38        4.06      2.03 o 
   2  20   4      950.34      913.18     21.96 o 
   3  20   4       97.84       80.12      8.64 o 
   4  20   4      358.96      378.63     26.54 o 
   5  20   4      336.40      377.48     34.41 o 
  -6  21   4       22.20       29.90      4.62 o 
  -5  21   4      124.94      147.59     16.20 o 
  -4  21   4        6.88        6.32      2.49 o 
  -3  21   4       31.99       24.50      3.23 o 
  -2  21   4        9.21        4.55      3.71 o 
  -1  21   4      211.71      195.45     14.87 o 
   0  21   4       89.74       97.67     10.46 o 
   1  21   4      417.95      470.59     12.40 o 
   2  21   4        2.69        5.12      1.47 o 
   3  21   4       69.29       43.97      6.50 o 
   4  21   4      363.53      346.14     20.19 o 
   5  21   4        0.23       11.25     10.74 o 
  -5  22   4      113.85       93.55     14.87 o 
  -4  22   4       42.63       42.86      7.59 o 
  -3  22   4       10.58       10.83      2.96 o 
  -2  22   4       67.16       65.91     10.96 o 
  -1  22   4       63.95       56.46      7.87 o 
   0  22   4        0.84        5.69      2.83 o 
   1  22   4       61.18       65.94      7.19 o 
   2  22   4      280.71      259.45     21.33 o 
   3  22   4        5.95        5.04      2.18 o 
   4  22   4        7.61       15.95      4.12 o 
   5  22   4        4.41       14.62      6.70 o 
  -5  23   4      150.21      141.37     19.22 o 
  -4  23   4      140.71      124.17     20.37 o 
  -3  23   4       96.15      103.73     15.78 o 
  -2  23   4       70.30       59.33      6.84 o 
  -1  23   4       49.42       51.22      8.09 o 
   0  23   4        1.22        4.18      2.42 o 
   1  23   4      237.72      218.94     22.23 o 
   2  23   4       28.67       21.19      3.14 o 
   3  23   4       17.67       15.04      2.68 o 
   4  23   4       24.41       23.10      5.64 o 
  -4  24   4      185.48      186.66     27.47 o 
  -3  24   4      522.95      573.99     24.26 o 
  -2  24   4       62.47       83.14     10.49 o 
  -1  24   4        1.70        6.45      3.12 o 
   0  24   4      121.80      111.01     16.67 o 
   1  24   4      144.05      146.30     17.49 o 
   2  24   4       26.37       29.60      4.59 o 
   3  24   4        2.75        4.52      1.49 o 
  -3  25   4       37.33       25.89      7.01 o 
  -2  25   4       48.14       50.05      8.57 o 
  -1  25   4        4.13        5.33      3.58 o 
   0  25   4       52.37       54.06     10.77 o 
   1  25   4       42.81       31.31      6.58 o 
   2  25   4       96.50       86.60     14.16 o 
   3  25   4        2.58        6.61      2.27 o 
  -2  26   4      119.59      131.79     14.77 o 
  -1  26   4       27.28       25.54      5.23 o 
   0  26   4        8.79        8.15      3.01 o 
   1  26   4       17.58       14.96      4.31 o 
  -9   0   5       19.18       11.51      7.68 o 
  -7   0   5       13.69       12.53      4.73 o 
  -5   0   5       47.94       46.09      6.94 o 
  -3   0   5        3.71        3.00      2.36 o 
  -1   0   5     1058.89      993.96     37.02 o 
   1   0   5     1304.61     1300.32     21.33 o 
   3   0   5       21.28       35.75      4.90 o 
   5   0   5        0.09        2.73      1.87 o 
   7   0   5      126.30      130.18     21.64 o 
  -9   1   5        4.79       11.60      2.95 o 
  -8   1   5       15.91       15.96      6.67 o 
  -7   1   5       20.27       23.08      4.64 o 
  -6   1   5       14.33        9.21      2.57 o 
  -5   1   5        2.87        5.72      1.40 o 
  -4   1   5       61.26       68.34      4.77 o 
  -3   1   5       29.46       35.12      2.80 o 
  -2   1   5      164.06      178.05      7.68 o 
  -1   1   5      970.39      946.73     12.59 o 
   0   1   5      136.41      130.16      4.26 o 
   1   1   5      713.55      781.44     10.00 o 
   2   1   5      421.80      414.15      9.92 o 
   3   1   5        0.26        4.91      1.10 o 
   4   1   5      110.50      113.86     10.12 o 
   5   1   5        0.46        4.56      1.53 o 
   6   1   5       10.71       18.18      3.13 o 
   7   1   5      125.74       92.03     12.69 o 
   8   1   5       64.98       51.41      5.52 o 
  -9   2   5        4.07        5.51      2.98 o 
  -8   2   5      164.58      124.17     17.68 o 
  -7   2   5       57.06       42.11      5.13 o 
  -6   2   5      905.32     1025.93     24.19 o 
  -5   2   5      292.88      306.58     18.66 o 
  -4   2   5       16.15       13.41      2.57 o 
  -3   2   5      289.45      269.22     13.45 o 
  -2   2   5      291.92      331.80      9.29 o 
  -1   2   5     3090.59     3126.88     38.87 o 
   0   2   5       47.09       69.56      4.32 o 
   1   2   5      171.99      199.95      7.12 o 
   2   2   5       70.54       98.24      5.62 o 
   3   2   5      132.82      134.67     10.53 o 
   4   2   5       21.46        9.66      2.06 o 
   5   2   5       17.79        8.90      4.87 o 
   6   2   5       49.41       47.45      5.95 o 
   7   2   5        3.79        4.13      2.05 o 
   8   2   5      235.12      209.16     28.24 o 
  -9   3   5        3.38        7.99      2.46 o 
  -8   3   5      182.34      167.86     18.70 o 
  -7   3   5       71.37       60.40      7.07 o 
  -6   3   5      135.43      142.21     10.35 o 
  -5   3   5      251.43      258.05     10.00 o 
  -4   3   5       73.45       84.15      6.07 o 
  -3   3   5      275.62      253.38     13.78 o 
  -2   3   5      144.01      138.51      8.53 o 
  -1   3   5      314.41      330.76      8.37 o 
   0   3   5        1.55        2.42      0.90 o 
   1   3   5      755.36      768.19     15.35 o 
   2   3   5      307.96      343.68     11.69 o 
   3   3   5      121.58      158.44     11.54 o 
   4   3   5       60.06       52.39      6.40 o 
   5   3   5       61.36       60.42     12.67 o 
   6   3   5      174.82      132.65     15.02 o 
   7   3   5       68.30       57.15      7.63 o 
   8   3   5       36.33       31.06      4.64 o 
  -9   4   5       13.84       15.40      5.21 o 
  -8   4   5       61.00       50.05      5.68 o 
  -7   4   5       19.88       21.17      2.87 o 
  -6   4   5      177.23      165.27     11.15 o 
  -5   4   5      245.41      284.00     17.86 o 
  -4   4   5     2272.35     2338.07     30.38 o 
  -3   4   5      580.88      651.53      9.66 o 
  -2   4   5      169.55      146.44      6.15 o 
  -1   4   5      295.12      317.92      8.88 o 
   0   4   5      606.04      640.80     14.22 o 
   1   4   5     3012.23     3230.31     43.26 o 
   2   4   5      194.21      190.33      6.20 o 
   3   4   5        2.12        5.76      1.38 o 
   4   4   5      116.08       97.96      9.17 o 
   5   4   5     1281.39     1326.49     34.41 o 
   6   4   5      282.74      265.01     20.61 o 
   7   4   5      457.93      442.78     16.10 o 
   8   4   5       79.74       50.57      9.47 o 
  -9   5   5        2.46        8.23      3.20 o 
  -8   5   5       19.38       17.66      3.88 o 
  -7   5   5       88.37       97.11      8.19 o 
  -6   5   5       74.64       80.45      6.91 o 
  -5   5   5        2.22        3.59      1.72 o 
  -4   5   5      328.50      373.86     15.12 o 
  -3   5   5       75.10       65.41      5.81 o 
  -2   5   5      510.54      490.76      9.62 o 
  -1   5   5      655.47      714.60     18.68 o 
   0   5   5      144.43      137.09      9.32 o 
   1   5   5     1676.15     1721.65     25.57 o 
   2   5   5       24.08       22.51      1.83 o 
   3   5   5      119.25      111.92      8.36 o 
   4   5   5      115.66      124.75      8.69 o 
   5   5   5       11.08       13.75      2.39 o 
   6   5   5       35.79       47.49      5.61 o 
   7   5   5      177.59      164.96     21.16 o 
   8   5   5      135.56      126.79     20.01 o 
  -9   6   5       12.07       29.48      4.71 o 
  -8   6   5       35.34       38.24      5.92 o 
  -7   6   5      135.54      110.00      9.57 o 
  -6   6   5       69.74       79.15      9.89 o 
  -5   6   5        7.92        8.43      1.78 o 
  -4   6   5       97.59      113.84      7.45 o 
  -3   6   5      296.10      317.48     12.00 o 
  -2   6   5      219.62      215.14     17.79 o 
  -1   6   5      127.59      123.49      4.80 o 
   0   6   5      175.22      184.96      8.41 o 
   1   6   5      156.40      146.85      5.48 o 
   2   6   5        0.08        2.75      0.63 o 
   3   6   5       81.78       91.99      7.05 o 
   4   6   5      225.41      247.69     10.35 o 
   5   6   5        4.35        7.03      1.96 o 
   6   6   5      657.25      647.06     22.32 o 
   7   6   5       27.35       32.77      6.59 o 
   8   6   5       97.44       83.13     13.65 o 
  -9   7   5      135.29      125.55     16.41 o 
  -8   7   5      600.47      630.48     20.15 o 
  -7   7   5        0.70        5.07      1.47 o 
  -6   7   5      321.42      335.44     20.96 o 
  -5   7   5      165.99      160.32     11.22 o 
  -4   7   5      316.87      323.56     20.41 o 
  -3   7   5      105.73       99.13      7.60 o 
  -2   7   5        0.02        2.88      0.73 o 
  -1   7   5        1.24        2.42      0.76 o 
   0   7   5      905.02      895.31     22.52 o 
   1   7   5      923.06      985.59     17.18 o 
   2   7   5      459.19      406.40     17.05 o 
   3   7   5      142.01      139.12     10.44 o 
   4   7   5     4228.37     4271.36     80.73 o 
   5   7   5        0.35        5.15      2.15 o 
   6   7   5      145.49      173.73     19.54 o 
   7   7   5       18.47       18.06      3.78 o 
   8   7   5       33.01       27.17      6.46 o 
  -9   8   5        0.73        5.06      3.12 o 
  -8   8   5       53.47       39.87      5.19 o 
  -7   8   5      160.09      143.26     12.18 o 
  -6   8   5       34.25       30.31      3.18 o 
  -5   8   5        1.91        5.71      2.02 o 
  -4   8   5       73.65       71.31      5.81 o 
  -3   8   5       16.57       16.98      3.89 o 
  -2   8   5        5.71        4.69      1.05 o 
  -1   8   5       35.65       42.64      3.34 o 
   0   8   5      175.15      181.42      7.43 o 
   1   8   5       37.00       37.91      3.24 o 
   2   8   5        0.35        2.39      0.63 o 
   3   8   5      121.63      134.57     10.14 o 
   4   8   5       14.17       22.75      4.14 o 
   5   8   5        7.80       15.05      3.09 o 
   6   8   5      182.10      179.25     17.22 o 
   7   8   5      141.52      138.98     21.33 o 
   8   8   5        6.82        5.76      3.20 o 
  -9   9   5       99.80       84.13     14.53 o 
  -8   9   5      169.88      119.57     15.08 o 
  -7   9   5        9.88        7.12      2.03 o 
  -6   9   5       16.89       18.24      4.07 o 
  -5   9   5       68.12       72.19      6.04 o 
  -4   9   5       68.56       75.66      6.13 o 
  -3   9   5      795.24      751.74     27.09 o 
  -2   9   5       29.15       27.18      2.26 o 
  -1   9   5      619.36      606.52      9.84 o 
   0   9   5      128.33      150.53      7.38 o 
   1   9   5      219.64      212.66      6.43 o 
   2   9   5      175.80      157.07      8.09 o 
   3   9   5       22.12       14.66      3.18 o 
   4   9   5       62.02       55.80     11.23 o 
   5   9   5      581.68      646.35     38.54 o 
   6   9   5      612.92      641.37     17.44 o 
   7   9   5        0.48        7.86      3.56 o 
   8   9   5       36.52       28.50      5.23 o 
  -8  10   5       16.93       23.89      4.20 o 
  -7  10   5        8.64        8.69      1.65 o 
  -6  10   5        7.43        7.25      2.17 o 
  -5  10   5       91.19       82.98      6.69 o 
  -4  10   5       38.89       42.28      5.86 o 
  -3  10   5      390.87      443.24     16.50 o 
  -2  10   5     1402.04     1431.22     26.98 o 
  -1  10   5      137.42      145.24      5.87 o 
   0  10   5      263.71      298.89     10.00 o 
   1  10   5      355.38      358.70     11.52 o 
   2  10   5      306.52      283.19     13.87 o 
   3  10   5      149.66      176.94     14.64 o 
   4  10   5      281.05      279.29     20.92 o 
   5  10   5       36.73       24.80      5.24 o 
   6  10   5       76.82       66.01      9.68 o 
   7  10   5        8.18        9.17      2.37 o 
  -8  11   5      492.72      553.37     21.57 o 
  -7  11   5        1.18        4.98      1.75 o 
  -6  11   5     1646.20     1768.11     31.06 o 
  -5  11   5      792.84      785.44     19.71 o 
  -4  11   5      181.49      174.92      9.93 o 
  -3  11   5       43.49       45.76      3.79 o 
  -2  11   5      128.72      131.38      8.75 o 
  -1  11   5      213.57      199.40      9.79 o 
   0  11   5        1.41        3.40      0.95 o 
   1  11   5      113.35      116.89      7.47 o 
   2  11   5      669.08      668.76     23.33 o 
   3  11   5      183.42      169.72      7.47 o 
   4  11   5       58.35       53.36      6.20 o 
   5  11   5      152.22      149.30     15.33 o 
   6  11   5       59.18       61.10      8.22 o 
   7  11   5       74.76       64.82     10.05 o 
  -8  12   5      249.55      266.54     24.10 o 
  -7  12   5        2.91        7.25      1.65 o 
  -6  12   5      321.81      288.26     22.41 o 
  -5  12   5     1307.24     1339.38     35.86 o 
  -4  12   5      597.68      643.80     37.03 o 
  -3  12   5       67.27       63.92      5.41 o 
  -2  12   5      227.74      227.37     10.98 o 
  -1  12   5        8.98       11.07      1.38 o 
   0  12   5       40.52       50.91      5.60 o 
   1  12   5      191.80      197.04     10.88 o 
   2  12   5      589.11      626.94     18.06 o 
   3  12   5      700.51      724.58     17.28 o 
   4  12   5      956.67      958.56     35.19 o 
   5  12   5       42.84       47.68      6.87 o 
   6  12   5       42.89       39.11      7.47 o 
   7  12   5       48.70       35.98      6.79 o 
  -8  13   5      117.54       94.15     12.09 o 
  -7  13   5      156.73      166.05     15.85 o 
  -6  13   5      162.06      158.42     14.96 o 
  -5  13   5      274.98      290.76     19.23 o 
  -4  13   5      704.98      694.25     21.88 o 
  -3  13   5        7.26        7.74      1.50 o 
  -2  13   5       12.94        9.35      1.21 o 
  -1  13   5       86.57       79.83      5.55 o 
   0  13   5       26.37       29.37      4.48 o 
   1  13   5       29.85       22.26      2.99 o 
   2  13   5        1.18        3.13      1.54 o 
   3  13   5      676.87      697.73     19.44 o 
   4  13   5      414.26      428.48     21.57 o 
   5  13   5        5.11        5.71      2.71 o 
   6  13   5       17.01       21.41      4.69 o 
   7  13   5        4.54        5.82      4.35 o 
  -8  14   5      172.45      178.77     20.76 o 
  -7  14   5       34.02       32.72      4.56 o 
  -6  14   5       53.45       55.06      7.07 o 
  -5  14   5      884.81      870.65     25.69 o 
  -4  14   5      508.11      537.03     16.74 o 
  -3  14   5        9.08        9.72      1.87 o 
  -2  14   5       45.58       44.18      4.07 o 
  -1  14   5       47.89       45.82      7.96 o 
   0  14   5       34.40       39.53      3.71 o 
   1  14   5      128.38      126.46      8.96 o 
   2  14   5      994.81     1049.51     24.05 o 
   3  14   5      885.84      905.16     15.13 o 
   4  14   5      297.18      295.74     23.55 o 
   5  14   5      138.22      137.75     18.94 o 
   6  14   5        0.06        4.23      2.88 o 
   7  14   5        0.25        5.02      3.59 o 
  -7  15   5        5.92        6.90      1.96 o 
  -6  15   5      263.19      261.88     22.11 o 
  -5  15   5      156.39      133.89     10.28 o 
  -4  15   5       46.92       43.05      5.21 o 
  -3  15   5      945.04      950.41     23.07 o 
  -2  15   5      111.79      121.44      8.79 o 
  -1  15   5      259.83      288.34     12.58 o 
   0  15   5      311.47      322.56     10.79 o 
   1  15   5       12.48       11.20      2.49 o 
   2  15   5        5.72       12.99      3.11 o 
   3  15   5       61.60       55.30      4.98 o 
   4  15   5       90.97       95.97     13.30 o 
   5  15   5        4.62        7.91      2.41 o 
   6  15   5       30.00       27.05      3.77 o 
  -7  16   5      497.21      501.72     22.20 o 
  -6  16   5      152.90      133.98     12.61 o 
  -5  16   5      425.48      423.89     23.76 o 
  -4  16   5      231.85      204.54     14.52 o 
  -3  16   5       16.28       12.84      2.10 o 
  -2  16   5      597.39      602.98     16.82 o 
  -1  16   5       35.99       37.78      4.21 o 
   0  16   5        0.01        3.82      1.85 o 
   1  16   5        0.94        1.65      1.34 o 
   2  16   5        7.84        7.74      2.00 o 
   3  16   5     1665.46     1794.05     57.46 o 
   4  16   5        4.18        7.87      2.95 o 
   5  16   5       98.15      123.73     14.64 o 
   6  16   5        1.45        5.19      2.32 o 
  -7  17   5       14.87        8.36      2.99 o 
  -6  17   5       37.67       32.80      7.59 o 
  -5  17   5       47.60       39.69      5.10 o 
  -4  17   5      432.05      480.63     14.91 o 
  -3  17   5       31.80       23.26      2.89 o 
  -2  17   5      242.07      236.10     10.36 o 
  -1  17   5        8.61       13.05      2.86 o 
   0  17   5      181.61      189.23     14.00 o 
   1  17   5       39.43       33.49      3.76 o 
   2  17   5      183.23      160.39     11.86 o 
   3  17   5      849.02      897.67     18.51 o 
   4  17   5       39.47       31.16      5.04 o 
   5  17   5        6.62       10.52      2.39 o 
   6  17   5       73.23       55.80     11.09 o 
  -7  18   5       43.86       44.40      9.42 o 
  -6  18   5        1.17        5.29      2.72 o 
  -5  18   5       30.90       32.42      5.60 o 
  -4  18   5       59.76       69.99      7.70 o 
  -3  18   5      205.21      217.65     20.62 o 
  -2  18   5      921.51      906.18     25.94 o 
  -1  18   5      267.89      253.91     18.79 o 
   0  18   5       77.01       79.01      7.24 o 
   1  18   5        8.98       14.19      2.52 o 
   2  18   5     1098.58     1111.01     23.49 o 
   3  18   5       24.44       21.69      3.68 o 
   4  18   5      218.17      213.15     29.58 o 
   5  18   5       11.50       17.16      3.40 o 
   6  18   5        6.71       10.66      3.27 o 
  -6  19   5      100.34       72.55      7.12 o 
  -5  19   5      217.70      239.58     21.71 o 
  -4  19   5       16.16       13.28      3.30 o 
  -3  19   5        0.02        6.74      2.22 o 
  -2  19   5      129.48      120.15     12.17 o 
  -1  19   5       50.81       54.47      5.24 o 
   0  19   5       84.90       89.19      7.04 o 
   1  19   5      710.48      700.75     16.43 o 
   2  19   5      189.74      205.37     16.61 o 
   3  19   5       51.32       38.12      3.87 o 
   4  19   5        4.86        6.51      2.98 o 
   5  19   5        0.73        3.79      2.16 o 
  -6  20   5       11.95       15.24      5.55 o 
  -5  20   5       61.87       51.66      8.21 o 
  -4  20   5        4.94       11.59      3.04 o 
  -3  20   5      153.63      160.36     19.78 o 
  -2  20   5        6.49        5.91      1.98 o 
  -1  20   5      404.88      417.18     33.12 o 
   0  20   5      156.69      157.93     19.54 o 
   1  20   5        0.10        5.24      1.97 o 
   2  20   5       54.70       55.60      5.92 o 
   3  20   5        0.02        6.49      2.03 o 
   4  20   5        6.70       19.65     12.14 o 
   5  20   5        2.78        8.84      3.28 o 
  -5  21   5      114.32      110.89     15.00 o 
  -4  21   5       74.97       67.04     14.18 o 
  -3  21   5      344.57      311.22     30.94 o 
  -2  21   5        4.20        5.21      1.71 o 
  -1  21   5      260.38      272.54     24.42 o 
   0  21   5        6.99        7.66      2.15 o 
   1  21   5       12.29        9.45      2.64 o 
   2  21   5       10.54       11.16      2.41 o 
   3  21   5        0.06        6.53      2.01 o 
   4  21   5      251.39      258.41     24.40 o 
  -5  22   5      162.64      154.73     19.73 o 
  -4  22   5       44.05       52.27     13.00 o 
  -3  22   5       30.70       22.42      4.62 o 
  -2  22   5       12.50       19.84      3.30 o 
  -1  22   5       14.11       11.66      2.61 o 
   0  22   5       23.95       19.84      6.85 o 
   1  22   5       19.92        9.88      3.89 o 
   2  22   5      350.46      337.08     19.60 o 
   3  22   5      279.92      292.79     18.43 o 
   4  22   5       55.60       34.18      8.64 o 
  -4  23   5        2.13       10.29      3.27 o 
  -3  23   5      531.20      594.22     30.71 o 
  -2  23   5       23.94       13.42      3.48 o 
  -1  23   5       60.35       52.79      8.70 o 
   0  23   5        7.44        2.84      2.43 o 
   1  23   5       69.56       84.73     10.85 o 
   2  23   5       19.76       21.65      3.53 o 
   3  23   5       55.75       35.05      7.71 o 
  -3  24   5      311.35      360.88     32.96 o 
  -2  24   5       98.47      130.87     17.87 o 
  -1  24   5       14.06       13.25      3.21 o 
   0  24   5       20.37       24.84      4.66 o 
   1  24   5       80.79       68.74     12.66 o 
   2  24   5       18.26       10.63      3.19 o 
  -2  25   5       25.72       28.74      5.38 o 
  -1  25   5      151.10      127.60     18.85 o 
   0  25   5       22.11       17.49      4.97 o 
   1  25   5       69.30       68.63     16.07 o 
  -8   0   6        0.16        7.79      3.44 o 
  -6   0   6      334.82      269.92     36.50 o 
  -4   0   6       40.70       59.84      6.50 o 
  -2   0   6       94.21       99.41      8.22 o 
   0   0   6      136.82      112.00     10.83 o 
   2   0   6      519.42      480.62     35.67 o 
   4   0   6      119.98      116.22     12.45 o 
   6   0   6       88.70       58.80     10.27 o 
   8   0   6       59.06       52.55     18.29 o 
  -9   1   6       16.65       23.84      5.04 o 
  -8   1   6        9.48       10.92      2.67 o 
  -7   1   6       51.41       61.01      9.14 o 
  -6   1   6      143.25      115.21      9.98 o 
  -5   1   6      296.66      316.18     11.87 o 
  -4   1   6        0.98        0.95      1.10 o 
  -3   1   6      258.04      245.36     15.27 o 
  -2   1   6      142.70      172.97      7.30 o 
  -1   1   6       93.17      112.93      7.16 o 
   0   1   6      691.11      768.20     10.79 o 
   1   1   6      276.15      329.02     10.01 o 
   2   1   6        0.07        5.73      1.34 o 
   3   1   6        1.97        3.70      2.48 o 
   4   1   6       70.21       68.14      5.68 o 
   5   1   6      381.35      361.01     29.84 o 
   6   1   6        7.04        8.69      2.29 o 
   7   1   6       43.20       39.49      6.35 o 
   8   1   6       13.43       14.75      2.77 o 
  -9   2   6      165.55      149.26     25.72 o 
  -8   2   6      146.42      152.46     17.66 o 
  -7   2   6      117.30      120.07     12.14 o 
  -6   2   6        1.20        6.52      2.16 o 
  -5   2   6       38.73       38.90      3.51 o 
  -4   2   6       56.59       52.27      4.08 o 
  -3   2   6     1058.20     1015.06     18.17 o 
  -2   2   6       16.71       26.83      2.51 o 
  -1   2   6       65.72       69.87      5.49 o 
   0   2   6     1502.85     1550.53     19.37 o 
   1   2   6       61.48       66.21      4.71 o 
   2   2   6     1532.05     1535.98     41.45 o 
   3   2   6      924.17      888.82     17.59 o 
   4   2   6      232.50      226.09     16.38 o 
   5   2   6       27.69       45.65      5.21 o 
   6   2   6       80.85       65.47      8.24 o 
   7   2   6       14.77       18.57      3.52 o 
   8   2   6        0.07        5.16      2.88 o 
  -9   3   6       13.39       17.04      4.70 o 
  -8   3   6       26.79       25.94      3.60 o 
  -7   3   6      507.97      488.52     18.16 o 
  -6   3   6        5.83        9.94      1.70 o 
  -5   3   6      185.62      215.38     16.37 o 
  -4   3   6      774.03      819.98     15.14 o 
  -3   3   6       56.23       49.90      3.85 o 
  -2   3   6      119.50      118.80      7.24 o 
  -1   3   6      292.78      264.60      9.14 o 
   0   3   6      224.88      262.14     10.72 o 
   1   3   6      385.91      360.86      9.75 o 
   2   3   6      497.09      545.25     16.72 o 
   3   3   6        2.62        8.92      2.23 o 
   4   3   6      230.33      254.22     19.24 o 
   5   3   6      109.09      113.50     11.17 o 
   6   3   6      132.75      119.81     14.11 o 
   7   3   6        0.11        5.08      3.04 o 
   8   3   6       28.48       13.78      4.07 o 
  -9   4   6       15.11       30.61      7.40 o 
  -8   4   6        4.64        7.94      2.46 o 
  -7   4   6       25.32       31.74      5.03 o 
  -6   4   6       36.30       42.20      5.40 o 
  -5   4   6       61.83       47.96      5.54 o 
  -4   4   6       97.34      104.30      7.54 o 
  -3   4   6      592.05      579.73     16.14 o 
  -2   4   6     1431.65     1470.09     26.39 o 
  -1   4   6      309.04      297.91      9.61 o 
   0   4   6      150.00      144.29      7.11 o 
   1   4   6      200.62      222.38      5.82 o 
   2   4   6      343.37      375.70     19.32 o 
   3   4   6      185.13      193.75     14.24 o 
   4   4   6       21.66       26.04      3.93 o 
   5   4   6      608.32      670.91     18.68 o 
   6   4   6      147.19      152.47     14.81 o 
   7   4   6       59.62       52.81     12.87 o 
   8   4   6        3.05        8.33      5.80 o 
  -9   5   6       20.69       26.76      4.76 o 
  -8   5   6        2.09       10.81      2.59 o 
  -7   5   6      313.76      317.99     29.79 o 
  -6   5   6       34.15       35.22      3.68 o 
  -5   5   6        3.31        3.85      1.42 o 
  -4   5   6       44.39       41.17      4.36 o 
  -3   5   6        6.31        5.34      1.57 o 
  -2   5   6      335.22      325.14     15.23 o 
  -1   5   6      236.62      285.98      8.46 o 
   0   5   6      978.93      938.11     13.28 o 
   1   5   6      205.27      227.40     12.31 o 
   2   5   6      512.69      514.89     20.51 o 
   3   5   6     1173.29     1103.06     18.17 o 
   4   5   6     1238.54     1326.90     38.35 o 
   5   5   6      623.45      570.93     32.62 o 
   6   5   6       58.28       51.81      7.56 o 
   7   5   6        7.45        8.52      4.33 o 
  -9   6   6       23.56       23.26      4.81 o 
  -8   6   6        3.84       10.95      3.71 o 
  -7   6   6        8.44       16.30      3.12 o 
  -6   6   6      249.76      210.58     17.00 o 
  -5   6   6      195.43      213.53     14.13 o 
  -4   6   6      147.52      178.51     11.99 o 
  -3   6   6      173.96      186.11     11.20 o 
  -2   6   6       18.56       18.08      3.13 o 
  -1   6   6        5.39       11.66      1.63 o 
   0   6   6      346.08      408.04      8.83 o 
   1   6   6      169.77      150.91      8.98 o 
   2   6   6     2654.79     2756.26     56.28 o 
   3   6   6      414.31      406.62     14.09 o 
   4   6   6       80.36       82.29      8.45 o 
   5   6   6       17.37       16.33      4.60 o 
   6   6   6       15.58       13.83      4.23 o 
   7   6   6        9.07        9.81      3.94 o 
  -8   7   6        1.60        3.40      1.91 o 
  -7   7   6       22.05       12.81      3.10 o 
  -6   7   6       25.84       19.62      4.85 o 
  -5   7   6      115.68      131.52     10.07 o 
  -4   7   6       50.73       62.25      6.60 o 
  -3   7   6      471.93      517.88     10.82 o 
  -2   7   6      112.20      131.04     11.60 o 
  -1   7   6       31.63       35.35      3.05 o 
   0   7   6       89.95      100.96      7.14 o 
   1   7   6        9.10       12.72      1.29 o 
   2   7   6       12.79       17.76      1.84 o 
   3   7   6       84.28       88.81      7.55 o 
   4   7   6      669.18      683.82     16.75 o 
   5   7   6      610.33      571.84     22.98 o 
   6   7   6      401.77      403.27     35.58 o 
   7   7   6       17.52       14.44      5.30 o 
  -8   8   6        6.25       12.40      4.56 o 
  -7   8   6        6.87        7.29      1.92 o 
  -6   8   6        4.67        4.57      2.33 o 
  -5   8   6      203.75      219.85     12.94 o 
  -4   8   6        5.34        7.16      1.72 o 
  -3   8   6       19.38       21.73      2.76 o 
  -2   8   6       33.61       34.61      2.81 o 
  -1   8   6        0.25        2.76      0.66 o 
   0   8   6       39.85       43.39      3.13 o 
   1   8   6      173.29      180.15      5.21 o 
   2   8   6       18.44       14.11      1.52 o 
   3   8   6        0.47        3.90      1.28 o 
   4   8   6      133.44      131.89     13.20 o 
   5   8   6       84.77       99.96     13.20 o 
   7   8   6        2.84       14.04      4.05 o 
  -8   9   6      138.32      143.93     13.87 o 
  -7   9   6       16.23        7.89      2.47 o 
  -6   9   6      219.47      220.94     15.43 o 
  -5   9   6      951.21     1043.39     20.80 o 
  -4   9   6      804.98      814.93     28.12 o 
  -3   9   6       40.11       35.68      3.46 o 
  -2   9   6        7.48        9.59      1.89 o 
  -1   9   6      110.09      105.57      7.55 o 
   0   9   6      342.16      382.90      9.70 o 
   1   9   6      231.24      262.64     11.36 o 
   2   9   6        2.04        7.34      1.48 o 
   3   9   6      341.48      328.27     25.37 o 
   4   9   6        6.75        6.04      2.63 o 
   5   9   6        5.06        5.68      2.06 o 
   6   9   6       57.36       58.18      9.66 o 
   7   9   6        1.08        3.89      3.59 o 
  -8  10   6        2.19        6.67      2.83 o 
  -7  10   6       15.35       19.43      3.26 o 
  -6  10   6      102.32      109.86      9.27 o 
  -5  10   6       82.36       85.11      9.28 o 
  -4  10   6     1980.38     2049.21     44.81 o 
  -3  10   6      630.19      634.07     26.97 o 
  -2  10   6      370.38      358.11     14.41 o 
  -1  10   6       12.78        9.11      1.34 o 
   0  10   6      123.65      135.58      8.43 o 
   1  10   6      512.36      494.17     13.38 o 
   2  10   6       37.39       36.28      2.92 o 
   3  10   6      317.74      346.90     26.41 o 
   4  10   6      232.62      231.74     17.83 o 
   5  10   6       78.78       75.98     10.45 o 
   6  10   6        7.96       11.31      3.60 o 
   7  10   6       10.74       32.39      8.54 o 
  -8  11   6       81.99       64.06      8.70 o 
  -7  11   6       58.39       63.59      6.94 o 
  -6  11   6       81.25       71.44      5.97 o 
  -5  11   6       53.86       49.54      5.45 o 
  -4  11   6     2627.83     2701.04     34.47 o 
  -3  11   6      497.03      481.16     11.79 o 
  -2  11   6        5.94        5.02      1.34 o 
  -1  11   6      570.73      540.11     12.09 o 
   0  11   6        0.15        3.81      0.83 o 
   1  11   6       13.54       11.66      2.62 o 
   2  11   6      156.85      162.52      7.76 o 
   3  11   6      890.36      879.84     30.14 o 
   4  11   6        1.93        6.91      2.51 o 
   5  11   6      405.03      373.92     33.79 o 
   6  11   6       15.27       14.51      5.58 o 
   7  11   6       15.52       16.45      5.91 o 
  -8  12   6      100.20      106.20     12.77 o 
  -7  12   6        1.05        7.43      1.89 o 
  -6  12   6       51.52       48.24      5.36 o 
  -5  12   6       40.20       42.67      4.76 o 
  -4  12   6       84.68       70.62      6.24 o 
  -3  12   6      104.21      121.37      9.70 o 
  -2  12   6       35.74       30.31      3.19 o 
  -1  12   6      118.96      159.35     11.75 o 
   0  12   6      150.53      168.04     11.32 o 
   1  12   6     1446.64     1507.90     20.61 o 
   2  12   6       73.97       78.06      6.58 o 
   3  12   6     1552.02     1644.28     33.94 o 
   4  12   6        2.33        5.95      2.38 o 
   5  12   6      108.76      124.18     14.69 o 
   6  12   6        3.25        7.71      2.51 o 
   7  12   6       47.71       45.87      7.03 o 
  -7  13   6        4.64        9.36      2.91 o 
  -6  13   6       31.07       43.99      4.99 o 
  -5  13   6      450.40      442.43     18.69 o 
  -4  13   6       16.07       14.45      2.12 o 
  -3  13   6     1430.69     1377.59     27.24 o 
  -2  13   6      648.78      623.71     20.09 o 
  -1  13   6       37.91       36.22      3.80 o 
   0  13   6      235.91      238.78     10.98 o 
   1  13   6        3.08        7.11      1.87 o 
   2  13   6      111.58      106.04      9.17 o 
   3  13   6       14.97       15.67      3.30 o 
   4  13   6       26.52       20.58      4.13 o 
   5  13   6       93.41       95.49     12.00 o 
   6  13   6      171.62      162.82     17.63 o 
  -7  14   6       86.72       64.14      7.18 o 
  -6  14   6       33.20       25.42      3.49 o 
  -5  14   6       19.83        9.51      2.25 o 
  -4  14   6      498.13      533.27     13.86 o 
  -3  14   6      376.06      362.86     25.63 o 
  -2  14   6       23.94       16.40      3.30 o 
  -1  14   6        0.04        3.33      1.69 o 
   0  14   6       37.32       39.31      3.81 o 
   1  14   6       62.63       65.58      5.72 o 
   2  14   6       60.47       66.34      6.28 o 
   3  14   6      408.25      433.89     36.63 o 
   4  14   6      184.43      173.75     13.99 o 
   5  14   6       42.61       28.77      4.85 o 
   6  14   6      156.67      149.76     23.07 o 
  -7  15   6      147.90      140.48     13.84 o 
  -6  15   6      284.69      261.33     23.17 o 
  -5  15   6      217.24      203.06     13.98 o 
  -4  15   6      463.09      467.17     17.60 o 
  -3  15   6      151.37      133.99     10.33 o 
  -2  15   6      348.67      403.34     25.67 o 
  -1  15   6      964.14      933.84     43.76 o 
   0  15   6        0.24        4.36      1.48 o 
   1  15   6       49.96       35.41      4.11 o 
   2  15   6      252.43      203.76     13.90 o 
   3  15   6      259.90      304.14     29.25 o 
   4  15   6      196.02      191.29     20.95 o 
   5  15   6       21.43       19.00      4.81 o 
   6  15   6        1.20        6.08      3.06 o 
  -7  16   6      486.59      513.00     24.26 o 
  -6  16   6        0.61        5.61      1.82 o 
  -5  16   6      247.36      267.84     12.54 o 
  -4  16   6      203.21      202.37     19.05 o 
  -3  16   6      269.18      281.93     19.44 o 
  -2  16   6     1252.84     1256.10     77.96 o 
  -1  16   6       19.77       27.03      3.87 o 
   0  16   6        7.53       10.71      3.07 o 
   1  16   6       35.00       33.08      3.83 o 
   2  16   6       13.20        6.26      2.65 o 
   3  16   6       36.85       36.40      9.73 o 
   4  16   6      131.25      120.05     12.43 o 
   5  16   6      224.37      228.89     31.99 o 
   6  16   6       49.67       38.77      9.17 o 
  -6  17   6       99.00       86.86     10.80 o 
  -5  17   6       23.56       24.88      3.32 o 
  -4  17   6      399.29      384.38     15.53 o 
  -3  17   6        1.42        8.33      2.02 o 
  -2  17   6       24.96       21.92      3.44 o 
  -1  17   6        3.24        7.62      1.75 o 
   0  17   6        0.57        4.97      2.32 o 
   1  17   6       80.42       72.57      6.43 o 
   2  17   6       61.66       55.41      5.22 o 
   3  17   6        3.67        7.12      2.53 o 
   4  17   6      170.48      146.46     16.58 o 
   5  17   6       10.48       11.19      3.72 o 
  -6  18   6       39.21       37.52      5.47 o 
  -5  18   6       45.53       39.23      6.60 o 
  -4  18   6      174.45      155.80     19.90 o 
  -3  18   6       34.33       26.77      4.57 o 
  -2  18   6       70.87       70.33      6.62 o 
  -1  18   6        5.88        5.24      2.05 o 
   0  18   6      114.57      129.47     11.95 o 
   1  18   6      170.95      175.01     14.61 o 
   2  18   6      124.30       88.39      8.72 o 
   3  18   6       33.15       25.32      6.31 o 
   4  18   6       98.53       93.78     12.43 o 
   5  18   6       51.41       53.49     10.67 o 
  -6  19   6       21.81       12.46      4.56 o 
  -5  19   6      204.52      239.37     27.23 o 
  -4  19   6       51.74       57.85      8.11 o 
  -3  19   6       23.81       23.14      4.42 o 
  -2  19   6      120.18      104.24     11.30 o 
  -1  19   6       16.59        9.14      2.42 o 
   0  19   6       35.72       33.85      5.96 o 
   1  19   6      361.18      333.97     30.09 o 
   2  19   6       47.70       52.86      5.84 o 
   3  19   6       35.50       17.02      4.49 o 
   4  19   6       28.15       27.88      4.93 o 
   5  19   6       65.18       52.27     11.85 o 
  -5  20   6       12.84       21.57      4.26 o 
  -4  20   6       24.54       31.12      6.15 o 
  -3  20   6       46.41       41.44      5.80 o 
  -2  20   6      181.60      155.82     17.66 o 
  -1  20   6        5.82        8.68      2.36 o 
   0  20   6      134.97      127.98      9.79 o 
   1  20   6        3.67        6.77      1.88 o 
   2  20   6       37.74       35.78      4.43 o 
   3  20   6      538.25      524.99     24.11 o 
   4  20   6        0.00        7.43      3.31 o 
  -5  21   6       17.92       23.30      4.78 o 
  -4  21   6        3.52        8.21      3.79 o 
  -3  21   6       28.10       31.36      3.78 o 
  -2  21   6      444.70      486.93     37.93 o 
  -1  21   6       11.05       15.70      2.79 o 
   0  21   6      624.05      655.28     17.59 o 
   1  21   6      102.47      101.91     10.50 o 
   2  21   6      254.51      241.93     20.78 o 
   3  21   6       34.58       26.67      5.17 o 
   4  21   6       47.11       47.17      9.40 o 
  -4  22   6       39.54       35.10      7.77 o 
  -3  22   6        6.13       15.11      3.94 o 
  -2  22   6      129.32      138.52     12.53 o 
  -1  22   6        9.80        8.82      2.83 o 
   0  22   6      249.05      244.29     29.24 o 
   1  22   6       50.90       64.73      8.75 o 
   2  22   6      167.56      149.62     16.48 o 
   3  22   6        0.95        4.55      2.31 o 
  -3  23   6       22.40       21.29      3.93 o 
  -2  23   6       21.49       15.67     11.06 o 
  -1  23   6      197.58      217.92     27.77 o 
   0  23   6       17.69       13.98      5.70 o 
   1  23   6        9.65        7.84      2.76 o 
   2  23   6       29.27       31.34      5.18 o 
  -2  24   6       21.09       22.47      5.81 o 
  -1  24   6        0.11        6.22      3.10 o 
   0  24   6       70.56       40.34      8.97 o 
   1  24   6      248.55      228.65     25.93 o 
  -7   0   7        0.01        5.46      3.63 o 
  -5   0   7      370.32      425.96     42.08 o 
  -3   0   7       98.72       90.32      9.05 o 
  -1   0   7       54.00       40.60      4.35 o 
   1   0   7       32.36       25.14      8.68 o 
   3   0   7     2667.93     2902.43     97.44 o 
   5   0   7       31.88       26.36      5.35 o 
   7   0   7        5.47       12.25      5.16 o 
  -8   1   7        6.33        8.32      2.46 o 
  -7   1   7        2.33        3.84      1.64 o 
  -6   1   7       86.65       84.96      9.90 o 
  -5   1   7       34.73       32.36      3.76 o 
  -4   1   7       11.19       16.75      1.97 o 
  -3   1   7      328.58      354.19     11.32 o 
  -2   1   7      880.04      886.54     19.54 o 
  -1   1   7      357.86      375.95     10.43 o 
   0   1   7      111.54      111.80      7.39 o 
   1   1   7        3.98        8.91      1.69 o 
   2   1   7      201.08      200.75     14.01 o 
   3   1   7      775.07      780.40     21.04 o 
   4   1   7        1.60        7.22      1.91 o 
   5   1   7       17.40       25.02      3.78 o 
   6   1   7       51.49       45.40      7.34 o 
   7   1   7        3.13        5.15      4.25 o 
  -8   2   7      125.70      113.29     14.57 o 
  -7   2   7      201.07      215.16     20.89 o 
  -6   2   7      111.19       87.50      8.53 o 
  -5   2   7        2.01        5.29      1.73 o 
  -4   2   7      148.99      145.10      9.77 o 
  -3   2   7      466.68      500.42     11.92 o 
  -2   2   7      230.91      223.65     12.30 o 
  -1   2   7        0.02        5.04      1.15 o 
   0   2   7      418.83      416.67     11.85 o 
   1   2   7        2.97        5.96      1.22 o 
   2   2   7      851.87      913.54     20.16 o 
   3   2   7      380.63      370.81     19.87 o 
   4   2   7       82.26       90.03      9.22 o 
   5   2   7        1.35        6.88      1.79 o 
   6   2   7       27.81       14.95      2.75 o 
   7   2   7        2.42        6.91      2.71 o 
  -8   3   7      110.91      101.27     14.99 o 
  -7   3   7       17.51       22.12      4.52 o 
  -6   3   7        3.47        7.11      3.31 o 
  -5   3   7        5.79        8.19      1.71 o 
  -4   3   7      172.02      189.30     12.84 o 
  -3   3   7      139.14      129.46      7.95 o 
  -2   3   7       39.27       34.98      2.82 o 
  -1   3   7      197.19      218.70     13.12 o 
   0   3   7       82.76       98.60      7.44 o 
   1   3   7      142.76      155.01     10.60 o 
   2   3   7       54.95       51.05      5.85 o 
   3   3   7     1585.01     1711.78     42.22 o 
   4   3   7      271.99      289.65     12.00 o 
   5   3   7       33.24       27.10      4.60 o 
   6   3   7       29.08       32.18      5.66 o 
   7   3   7       16.37       16.94      5.00 o 
  -8   4   7       30.74       32.58      5.81 o 
  -7   4   7      104.29       83.76      9.47 o 
  -6   4   7      133.84      150.22     11.66 o 
  -5   4   7        3.06        5.11      1.94 o 
  -4   4   7        5.30        5.63      1.59 o 
  -3   4   7     1609.10     1674.33     35.05 o 
  -2   4   7      564.21      582.91     10.68 o 
  -1   4   7       72.02       75.04      5.38 o 
   0   4   7      196.38      192.15      7.86 o 
   1   4   7        0.84        2.62      0.95 o 
   2   4   7       31.78       25.49      3.67 o 
   3   4   7       26.24       20.07      4.21 o 
   4   4   7      523.39      517.66     25.74 o 
   5   4   7        3.70        8.57      3.14 o 
   6   4   7       66.83       37.24      6.78 o 
   7   4   7       47.63       36.76      6.74 o 
  -8   5   7        8.92        9.82      2.90 o 
  -7   5   7        5.34        4.94      3.62 o 
  -6   5   7      189.77      186.93     15.22 o 
  -5   5   7      108.80       96.69      7.62 o 
  -4   5   7      210.28      227.43     13.66 o 
  -3   5   7      621.94      645.82     16.39 o 
  -2   5   7       94.18       88.26      5.98 o 
  -1   5   7      879.74      849.20     13.47 o 
   0   5   7        0.02        3.02      1.06 o 
   1   5   7       28.64       20.31      3.28 o 
   2   5   7       30.75       29.09      3.65 o 
   3   5   7       11.77       12.97      2.63 o 
   4   5   7      302.56      298.64     11.46 o 
   5   5   7       63.23       61.38      8.54 o 
   6   5   7       83.75       74.85     10.57 o 
   7   5   7       10.84        4.04      4.45 o 
  -8   6   7       28.82       16.84      4.66 o 
  -7   6   7        0.20        5.38      2.02 o 
  -6   6   7        2.64        7.61      1.54 o 
  -5   6   7      723.61      732.79     38.10 o 
  -4   6   7      258.50      244.13     29.10 o 
  -3   6   7        1.31        3.28      1.19 o 
  -2   6   7        2.55        4.43      0.89 o 
  -1   6   7      485.24      460.22     10.09 o 
   0   6   7        0.01        4.22      1.15 o 
   1   6   7       54.17       63.71      5.89 o 
   2   6   7       51.21       51.70      4.81 o 
   3   6   7      129.31      127.82     12.29 o 
   4   6   7     2770.81     3114.09     98.28 o 
   5   6   7       34.13       30.99      6.72 o 
   6   6   7       41.14       33.59      5.80 o 
   7   6   7       26.84       26.49      6.35 o 
  -8   7   7      252.74      256.77     25.57 o 
  -7   7   7       89.28       89.80     15.16 o 
  -6   7   7        0.09        6.67      2.13 o 
  -5   7   7      366.34      369.99     23.71 o 
  -4   7   7        6.99        9.31      2.00 o 
  -3   7   7      194.78      211.15      8.07 o 
  -2   7   7      190.63      196.74     15.53 o 
  -1   7   7      309.13      309.81     15.11 o 
   0   7   7      503.75      498.73     11.33 o 
   1   7   7       66.01       73.45      5.43 o 
   2   7   7     1214.75     1297.63     32.50 o 
   3   7   7      574.32      611.68     26.86 o 
   4   7   7        9.76       20.36      5.71 o 
   5   7   7      169.69      144.43     15.59 o 
   6   7   7       89.74       86.59     14.34 o 
   7   7   7        7.48       14.12      4.12 o 
  -8   8   7      226.62      187.14     24.54 o 
  -7   8   7        3.47        5.93      1.96 o 
  -6   8   7      170.50      174.74     15.32 o 
  -5   8   7       17.76       21.89      2.84 o 
  -4   8   7      442.42      491.06     17.79 o 
  -3   8   7      858.57      838.11     20.64 o 
  -2   8   7       54.29       56.47      5.03 o 
  -1   8   7        6.46        5.18      1.27 o 
   0   8   7      284.52      291.69      7.81 o 
   1   8   7      215.02      234.30     11.87 o 
   2   8   7      530.21      534.34     36.22 o 
   3   8   7       97.72       87.92      9.47 o 
   4   8   7        5.53       19.59      3.62 o 
   5   8   7       61.89       55.19      6.94 o 
   6   8   7        1.89        6.18      2.58 o 
   7   8   7        3.13        4.96      2.65 o 
  -8   9   7       45.63       40.44      7.38 o 
  -7   9   7        0.76        5.66      2.13 o 
  -6   9   7      180.85      158.91     11.99 o 
  -5   9   7     1201.44     1256.22     33.43 o 
  -4   9   7       41.60       35.84      3.33 o 
  -3   9   7      377.31      383.43     22.54 o 
  -2   9   7        3.88        9.46      1.72 o 
  -1   9   7      143.82      135.66      9.72 o 
   0   9   7      406.63      445.98     15.55 o 
   1   9   7       21.52       15.60      1.86 o 
   2   9   7      481.30      538.50     23.77 o 
   3   9   7       40.99       56.74      7.47 o 
   4   9   7      430.05      470.67     44.17 o 
   5   9   7       91.40       78.84     10.22 o 
   6   9   7       55.33       37.52      4.73 o 
  -8  10   7      228.75      233.53     27.46 o 
  -7  10   7        0.06        5.78      1.83 o 
  -6  10   7      129.53      128.84     13.11 o 
  -5  10   7      204.43      218.85     14.23 o 
  -4  10   7       17.75       16.69      2.31 o 
  -3  10   7      234.91      240.91     17.42 o 
  -2  10   7      356.88      373.65     11.95 o 
  -1  10   7      567.50      556.20     20.38 o 
   0  10   7        0.02        3.49      1.03 o 
   1  10   7        6.41        3.77      1.32 o 
   2  10   7      114.68      128.57      9.31 o 
   3  10   7      230.13      210.68     16.71 o 
   4  10   7        0.95        8.17      3.25 o 
   5  10   7       57.37       56.81      7.45 o 
   6  10   7        0.11        6.90      2.58 o 
  -7  11   7       68.73       65.36      9.42 o 
  -6  11   7        9.65        9.62      2.88 o 
  -5  11   7        0.77        2.77      2.18 o 
  -4  11   7      238.10      259.97     18.02 o 
  -3  11   7       56.24       50.24      5.57 o 
  -2  11   7      306.37      264.82     15.87 o 
  -1  11   7       66.87       58.62      4.56 o 
   0  11   7      642.82      573.60     21.78 o 
   1  11   7      452.68      447.95     14.14 o 
   2  11   7      675.41      693.97     25.15 o 
   3  11   7      185.78      160.19     17.43 o 
   4  11   7        0.34        7.04      2.55 o 
   5  11   7       11.80       16.60      4.12 o 
   6  11   7        0.45        6.31      3.58 o 
  -7  12   7      184.25      148.98     14.64 o 
  -6  12   7       78.69       51.97      5.63 o 
  -5  12   7       30.11       31.02      6.63 o 
  -4  12   7       11.90       10.79      2.22 o 
  -3  12   7      167.07      167.33     11.71 o 
  -2  12   7        0.34        4.02      1.45 o 
  -1  12   7      320.33      268.68     18.22 o 
   0  12   7       31.88       28.13      2.82 o 
   1  12   7        2.56        2.72      1.49 o 
   2  12   7      191.29      205.64     16.25 o 
   3  12   7      131.01      141.57     13.45 o 
   4  12   7       61.98       57.15      7.83 o 
   5  12   7       50.20       47.61      7.48 o 
   6  12   7       32.06       34.58      8.08 o 
  -7  13   7        2.73        6.74      3.24 o 
  -6  13   7       59.06       48.81      6.32 o 
  -5  13   7       29.51       31.33      6.99 o 
  -4  13   7      142.36      141.65     11.29 o 
  -3  13   7       70.72       87.46      7.62 o 
  -2  13   7      141.09      142.72      9.44 o 
  -1  13   7        6.42        9.44      2.51 o 
   0  13   7      120.03      139.71     11.70 o 
   1  13   7     1621.71     1542.32     31.94 o 
   2  13   7       85.46       84.69     10.83 o 
   3  13   7       20.24       15.48      5.54 o 
   4  13   7        6.29       13.67      4.37 o 
   5  13   7       10.53       10.38      2.49 o 
   6  13   7        0.02        6.59      2.93 o 
  -7  14   7      306.59      279.79     22.29 o 
  -6  14   7      151.41      152.50     15.52 o 
  -5  14   7        6.23        9.57      2.05 o 
  -4  14   7       97.21      102.66      9.31 o 
  -3  14   7       25.34       22.47      3.46 o 
  -2  14   7      742.50      712.50     21.61 o 
  -1  14   7      178.55      156.55     12.62 o 
   0  14   7        7.74        5.73      1.67 o 
   1  14   7        5.61        4.65      1.62 o 
   2  14   7        3.51        5.13      2.50 o 
   3  14   7      117.93      148.50     13.52 o 
   4  14   7       56.87       34.52      7.29 o 
   5  14   7        0.76        4.16      3.24 o 
  -6  15   7      492.56      428.93     18.67 o 
  -5  15   7      203.61      179.00     18.96 o 
  -4  15   7       16.44       14.46      2.16 o 
  -3  15   7       67.60       47.22      5.10 o 
  -2  15   7      414.47      471.19     28.70 o 
  -1  15   7       11.36        7.39      2.48 o 
   0  15   7       14.98       19.42      5.02 o 
   1  15   7        3.39        6.25      1.85 o 
   2  15   7      131.93      108.37     14.46 o 
   3  15   7       36.21       35.53      6.91 o 
   4  15   7       53.32       53.46      7.93 o 
   5  15   7       54.87       58.29      8.80 o 
  -6  16   7        2.80        7.04      2.06 o 
  -5  16   7        4.88        4.97      2.78 o 
  -4  16   7       30.21       26.35      4.62 o 
  -3  16   7        3.14        4.51      2.14 o 
  -2  16   7        3.37        2.33      1.31 o 
  -1  16   7        5.95        4.60      1.70 o 
   0  16   7      107.71       87.56     10.63 o 
   1  16   7      209.11      169.71     14.52 o 
   2  16   7       70.74       60.86      7.27 o 
   3  16   7        8.87        9.75      3.32 o 
   4  16   7        0.50       10.10      3.31 o 
   5  16   7       33.57       30.36      8.90 o 
  -6  17   7       13.39       10.55      2.24 o 
  -5  17   7        1.34        6.92      2.47 o 
  -4  17   7       24.64       17.03      4.11 o 
  -3  17   7       26.04       25.30      3.82 o 
  -2  17   7        4.17        6.45      2.12 o 
  -1  17   7       95.86       93.99      9.83 o 
   0  17   7       62.69       54.12      6.08 o 
   1  17   7      198.97      173.97     12.44 o 
   2  17   7      312.07      303.79     28.52 o 
   3  17   7       50.92       29.70      6.97 o 
   4  17   7        0.06        5.83      2.28 o 
  -5  18   7        4.28        7.58      2.13 o 
  -4  18   7       49.89       33.78      6.17 o 
  -3  18   7      141.52      147.33     14.71 o 
  -2  18   7      252.50      204.17     18.29 o 
  -1  18   7        4.60        3.50      1.78 o 
   0  18   7       27.50       26.71      3.77 o 
   1  18   7      168.87      129.88     13.98 o 
   2  18   7        8.12       13.17      2.77 o 
   3  18   7       61.11       59.24     13.86 o 
   4  18   7        8.06       14.55      3.17 o 
  -5  19   7       26.66       33.99      5.97 o 
  -4  19   7       42.86       29.99      5.73 o 
  -3  19   7      107.93       97.87     12.85 o 
  -2  19   7       58.69       63.99      6.32 o 
  -1  19   7       23.06       22.97      3.78 o 
   0  19   7        2.87        9.85      3.08 o 
   1  19   7       15.20       15.27      2.29 o 
   2  19   7       38.49       39.20      8.10 o 
   3  19   7       59.55       59.42      7.20 o 
   4  19   7        9.29        7.98      2.66 o 
  -4  20   7        0.11        4.81      1.86 o 
  -3  20   7       28.77       23.20      5.88 o 
  -2  20   7       64.69       52.51      6.98 o 
  -1  20   7      118.36       97.96      9.17 o 
   0  20   7        0.03        5.32      3.04 o 
   1  20   7      338.52      324.02     19.09 o 
   2  20   7       57.41       60.36      9.70 o 
   3  20   7       41.03       21.85      3.91 o 
  -4  21   7        4.37        7.10      3.73 o 
  -3  21   7       66.34       49.68      6.66 o 
  -2  21   7      129.00      106.28     13.34 o 
  -1  21   7      223.69      221.55     18.09 o 
   0  21   7        0.49        3.93      1.93 o 
   1  21   7       86.82       83.58     12.11 o 
   2  21   7      216.48      203.17     33.07 o 
  -3  22   7       39.26       22.99      5.39 o 
  -2  22   7       22.29       26.33      7.89 o 
  -1  22   7       83.45       79.00      9.14 o 
   0  22   7        8.45       11.01      3.55 o 
   1  22   7        0.65        4.58      1.97 o 
   2  22   7       24.40       24.88      7.07 o 
  -2  23   7       15.02       15.42      4.52 o 
  -1  23   7       90.59      102.15     15.40 o 
   0  23   7       34.39       33.62      7.12 o 
  -8   0   8       59.68       59.67     14.50 o 
  -6   0   8       45.21       42.37      8.14 o 
  -4   0   8      101.96       96.76     15.23 o 
  -2   0   8     1456.84     1515.95     27.36 o 
   0   0   8      101.04      103.26     10.41 o 
   2   0   8        2.70        8.22      4.67 o 
   4   0   8      191.97      164.51     16.34 o 
   6   0   8        2.93        6.00      2.50 o 
  -8   1   8       73.57       43.01      9.15 o 
  -7   1   8      149.04      140.51     15.22 o 
  -6   1   8       58.96       57.83      6.63 o 
  -5   1   8        4.03        6.80      2.10 o 
  -4   1   8      632.43      653.64     23.28 o 
  -3   1   8      405.16      413.23     20.06 o 
  -2   1   8      282.02      266.47     18.64 o 
  -1   1   8        0.92        4.03      1.44 o 
   0   1   8      116.71      116.36      7.70 o 
   1   1   8     1208.04     1312.27     32.89 o 
   2   1   8      431.32      413.75     17.54 o 
   3   1   8       57.51       57.03      5.83 o 
   4   1   8      901.47      970.77     36.68 o 
   5   1   8       29.53       32.68      6.81 o 
   6   1   8      175.09      135.73     23.55 o 
  -8   2   8        9.70       11.87      3.63 o 
  -7   2   8       91.86       76.95     11.74 o 
  -6   2   8        6.18        9.94      3.29 o 
  -5   2   8        4.25        9.03      2.45 o 
  -4   2   8       46.04       44.33      5.10 o 
  -3   2   8      167.05      172.55     12.91 o 
  -2   2   8      392.14      399.86      9.88 o 
  -1   2   8       52.51       43.83      3.45 o 
   0   2   8      123.55      121.69      8.39 o 
   1   2   8       78.07       75.83      5.98 o 
   2   2   8        0.95        4.09      2.10 o 
   3   2   8       27.86       27.05      3.13 o 
   4   2   8      144.09      149.05     13.70 o 
   5   2   8       90.66      114.05     14.78 o 
   6   2   8       52.02       49.14      7.04 o 
  -8   3   8       64.49       61.18      8.34 o 
  -7   3   8      128.66      124.82     10.75 o 
  -6   3   8       18.31       22.05      3.17 o 
  -5   3   8       18.11       26.97      4.10 o 
  -4   3   8      998.82      983.65     32.56 o 
  -3   3   8     1642.62     1675.93     39.21 o 
  -2   3   8      208.93      215.11     13.59 o 
  -1   3   8      123.53      135.08      8.90 o 
   0   3   8        4.33        7.32      1.78 o 
   1   3   8       68.59       62.81      6.64 o 
   2   3   8      101.26       94.67      7.68 o 
   3   3   8      157.98      157.57     14.46 o 
   4   3   8       33.30       32.41      6.24 o 
   5   3   8      126.25       99.04     13.53 o 
   6   3   8       17.05       24.45      5.72 o 
  -8   4   8       16.36        8.30      3.75 o 
  -7   4   8      179.30      115.86     20.66 o 
  -6   4   8       81.64       80.92      7.50 o 
  -5   4   8      708.23      694.92     31.57 o 
  -4   4   8      121.93      122.93      8.93 o 
  -3   4   8      155.53      177.47     11.78 o 
  -2   4   8      279.32      300.43     11.90 o 
  -1   4   8      400.46      398.41     14.47 o 
   0   4   8       95.66       86.24      6.84 o 
   1   4   8        1.10        2.62      1.76 o 
   2   4   8       68.73       63.84      7.59 o 
   3   4   8      188.02      185.75     16.04 o 
   4   4   8     1074.26     1041.83     32.64 o 
   5   4   8       85.13       73.95     11.39 o 
   6   4   8        0.16        8.48      2.82 o 
  -8   5   8       36.38       37.86      6.12 o 
  -7   5   8        6.21        8.12      4.00 o 
  -6   5   8       39.93       45.39      5.60 o 
  -5   5   8      738.49      756.89     26.44 o 
  -4   5   8        4.23        5.55      2.39 o 
  -3   5   8       78.02       72.16      6.14 o 
  -2   5   8      140.00      125.56     11.24 o 
  -1   5   8      160.93      166.96     10.27 o 
   0   5   8        2.41        5.74      1.26 o 
   1   5   8       28.34       35.55      4.31 o 
   2   5   8      582.90      597.05     13.68 o 
   3   5   8       21.30       14.49      2.52 o 
   4   5   8      102.74       97.89     12.64 o 
   5   5   8       87.79      105.16     15.68 o 
   6   5   8       15.68       20.01      4.33 o 
  -8   6   8       25.04       25.09      5.94 o 
  -7   6   8       37.56       40.88      5.64 o 
  -6   6   8       15.83       13.06      3.82 o 
  -5   6   8       70.48       69.19      6.17 o 
  -4   6   8       56.79       52.42      4.94 o 
  -3   6   8      228.94      245.56     16.25 o 
  -2   6   8       15.69       15.77      2.10 o 
  -1   6   8      528.76      535.32     14.19 o 
   0   6   8      355.89      385.06     10.29 o 
   1   6   8       50.65       46.02      5.24 o 
   2   6   8       58.89       68.11      6.84 o 
   3   6   8        1.22        6.71      2.62 o 
   4   6   8       40.75       38.56      4.24 o 
   5   6   8       28.84       36.50      6.11 o 
   6   6   8        4.05        4.58      2.64 o 
  -7   7   8       25.06       21.50      4.31 o 
  -6   7   8        5.63        5.51      1.81 o 
  -5   7   8       75.76       79.79      8.16 o 
  -4   7   8     1241.13     1295.79     28.22 o 
  -3   7   8      245.27      248.72     14.69 o 
  -2   7   8      573.45      575.42     17.38 o 
  -1   7   8       70.90       65.28      6.35 o 
   0   7   8       48.23       36.39      4.03 o 
   1   7   8      421.44      429.75     13.07 o 
   2   7   8       77.48       99.63      8.76 o 
   3   7   8       23.06       26.71      4.81 o 
   4   7   8        7.10        2.00      1.70 o 
   5   7   8      354.77      310.73     33.65 o 
   6   7   8       43.87       35.86      7.77 o 
  -7   8   8        0.06        7.71      2.87 o 
  -6   8   8      293.63      313.42     25.30 o 
  -5   8   8       25.77       22.79      3.09 o 
  -4   8   8       17.45       15.02      3.34 o 
  -3   8   8       71.07       64.15     10.00 o 
  -2   8   8       80.14       64.07      5.28 o 
  -1   8   8      321.65      340.84     18.25 o 
   0   8   8       56.59       40.91      4.02 o 
   1   8   8        1.02        4.63      1.59 o 
   2   8   8       78.51       73.67     10.36 o 
   3   8   8       36.57       56.06     12.47 o 
   4   8   8       16.58       24.76      3.99 o 
   5   8   8        4.98        7.41      1.78 o 
   6   8   8        6.20        4.17      2.77 o 
  -7   9   8       85.61       58.39     10.05 o 
  -6   9   8        5.61        7.56      2.59 o 
  -5   9   8        1.90        5.63      1.93 o 
  -4   9   8       34.16       37.76      4.14 o 
  -3   9   8       28.75       24.58      6.09 o 
  -2   9   8        0.00        1.81      1.51 o 
  -1   9   8       12.42       10.53      2.08 o 
   0   9   8      174.52      138.55     10.31 o 
   1   9   8        9.92        8.17      6.37 o 
   2   9   8       42.72       44.40      7.84 o 
   3   9   8       16.32       21.64      5.11 o 
   4   9   8       11.67       14.43      2.74 o 
   5   9   8       20.23       10.56      4.27 o 
   6   9   8       28.85       25.30     11.66 o 
  -7  10   8       40.78       44.55      6.05 o 
  -6  10   8      264.24      252.42     22.07 o 
  -5  10   8      964.52     1080.05     23.88 o 
  -4  10   8      688.00      689.24     24.91 o 
  -3  10   8       90.21      119.14      8.56 o 
  -2  10   8      274.53      274.41     11.33 o 
  -1  10   8      197.55      194.73     15.11 o 
   0  10   8      369.47      358.08      9.63 o 
   1  10   8      419.45      444.00     22.25 o 
   2  10   8      211.34      212.09     24.81 o 
   3  10   8       15.75        9.26      3.42 o 
   4  10   8       78.14       71.91      9.74 o 
   5  10   8       39.07       41.39      5.49 o 
  -7  11   8        1.96        8.11      2.23 o 
  -6  11   8      295.52      301.42     17.31 o 
  -5  11   8        3.92       13.54      2.63 o 
  -4  11   8      117.24       99.57      8.85 o 
  -3  11   8        9.20        7.81      2.07 o 
  -2  11   8        3.36        5.89      1.31 o 
  -1  11   8       39.20       46.10      4.53 o 
   0  11   8       18.17       17.18      2.80 o 
   1  11   8      769.92      704.64     32.59 o 
   2  11   8       60.57       41.86      8.41 o 
   3  11   8      734.56      693.91     20.60 o 
   4  11   8       74.93       57.72      7.23 o 
   5  11   8       19.18       15.17      4.41 o 
  -7  12   8       17.07       15.64      3.45 o 
  -6  12   8      139.06      132.13     12.98 o 
  -5  12   8      193.80      187.83     14.06 o 
  -4  12   8       70.92       74.46      7.01 o 
  -3  12   8        3.62        4.67      1.93 o 
  -2  12   8       32.96       24.34      3.23 o 
  -1  12   8      800.41      835.68     21.88 o 
   0  12   8       26.84       44.69      5.29 o 
   1  12   8      268.23      267.15     26.37 o 
   2  12   8       27.09       39.69      7.55 o 
   3  12   8       25.13       34.98      6.00 o 
   4  12   8        8.01        9.04      2.60 o 
   5  12   8       97.02       81.53     13.74 o 
  -6  13   8      291.40      270.07     21.08 o 
  -5  13   8      110.75      127.61     10.36 o 
  -4  13   8      748.12      786.88     20.26 o 
  -3  13   8       56.38       52.83      4.98 o 
  -2  13   8      151.79      142.63     19.65 o 
  -1  13   8       97.46      110.82      9.52 o 
   0  13   8      126.69      100.47     11.36 o 
   1  13   8      560.64      545.64     23.31 o 
   2  13   8      548.37      550.57     30.41 o 
   3  13   8      129.61      100.55     12.91 o 
   4  13   8        4.46       11.72      4.29 o 
   5  13   8       51.20       67.49      7.10 o 
  -6  14   8       11.24       11.98      2.75 o 
  -5  14   8      111.22       87.42      8.12 o 
  -4  14   8       30.15       31.68      4.76 o 
  -3  14   8       18.24       12.26      2.94 o 
  -2  14   8       29.15       29.68      5.03 o 
  -1  14   8       19.13       16.14      3.05 o 
   0  14   8      515.48      483.93     18.65 o 
   1  14   8       72.92       39.05      7.99 o 
   2  14   8      336.65      353.90     23.12 o 
   3  14   8        5.94       10.00      3.13 o 
   4  14   8       98.25       99.15     11.45 o 
   5  14   8        2.68        3.85      2.30 o 
  -6  15   8        1.93        8.96      2.48 o 
  -5  15   8      322.54      329.87     27.02 o 
  -4  15   8        1.48        2.37      2.45 o 
  -3  15   8      685.98      785.07     22.29 o 
  -2  15   8      172.29      166.50     20.81 o 
  -1  15   8      630.28      659.65     24.31 o 
   0  15   8        6.23        8.28      3.07 o 
   1  15   8        3.50        5.79      2.50 o 
   2  15   8       23.33       24.03      8.90 o 
   3  15   8       17.22       15.19      6.23 o 
   4  15   8       22.71       24.81      5.09 o 
  -5  16   8       44.49       26.98      6.54 o 
  -4  16   8      122.03       98.19     12.36 o 
  -3  16   8       53.55       59.66     10.10 o 
  -2  16   8      201.32      185.44     17.98 o 
  -1  16   8        6.21        6.72      5.61 o 
   0  16   8        0.16        5.12      3.33 o 
   1  16   8        4.87        6.24      3.67 o 
   2  16   8      181.47      137.78     24.33 o 
   3  16   8      115.63       92.56     12.10 o 
   4  16   8       40.56       41.47      6.48 o 
  -5  17   8       29.52       28.58      6.32 o 
  -4  17   8       21.98       25.44      4.60 o 
  -3  17   8       53.26       45.64      5.92 o 
  -2  17   8       80.88       69.32      8.62 o 
  -1  17   8        0.03        5.68      1.80 o 
   0  17   8      170.45      151.43     13.95 o 
   1  17   8       11.92       15.09      5.47 o 
   2  17   8        6.48       14.26      5.67 o 
   3  17   8        0.01        8.43      3.73 o 
  -4  18   8        0.07        4.27      2.31 o 
  -3  18   8       36.97       30.41      5.34 o 
  -2  18   8        5.52        4.69      2.30 o 
  -1  18   8        2.15        6.17      1.97 o 
   0  18   8      137.04      141.56     15.61 o 
   1  18   8        8.80        4.73      2.13 o 
   2  18   8        1.12        8.01      2.66 o 
   3  18   8        2.00        7.90      2.32 o 
  -4  19   8        0.64        4.05      1.98 o 
  -3  19   8        0.57        2.76      1.85 o 
  -2  19   8        9.27        4.35      2.34 o 
  -1  19   8       17.46       15.27      3.67 o 
   0  19   8      105.80       91.20      9.03 o 
   1  19   8       69.27       97.71     11.58 o 
   2  19   8        0.02        7.51      3.36 o 
  -3  20   8        8.16       10.59      3.15 o 
  -2  20   8       29.39       21.05      6.87 o 
  -1  20   8        0.00        3.29      1.99 o 
   0  20   8       16.48       23.72      3.93 o 
   1  20   8       73.49      105.64     13.71 o 
   2  20   8       58.65       70.06     18.04 o 
  -2  21   8       48.38       33.39      5.97 o 
  -1  21   8       13.83       12.14      2.78 o 
   0  21   8       55.80       44.30      9.99 o 
  -7   0   9      447.60      525.36     25.46 o 
  -5   0   9       90.23       96.55     17.91 o 
  -3   0   9      888.65      886.93     40.93 o 
  -1   0   9      420.22      434.54     13.70 o 
   1   0   9     2207.32     2511.25     79.48 o 
   3   0   9      293.25      246.61     37.50 o 
   5   0   9      174.94      157.66     47.96 o 
  -7   1   9        4.89        9.70      3.01 o 
  -6   1   9       70.18       66.23      8.84 o 
  -5   1   9       67.37       63.72      7.20 o 
  -4   1   9       26.62       31.61      4.43 o 
  -3   1   9        2.31        6.18      2.01 o 
  -2   1   9      299.42      325.43     18.99 o 
  -1   1   9       42.35       38.17      4.98 o 
   0   1   9        1.91        4.48      2.25 o 
   1   1   9       86.34       75.80      7.21 o 
   2   1   9       94.93       97.95      8.67 o 
   3   1   9       83.10       91.04      9.85 o 
   4   1   9      215.90      273.52     22.41 o 
   5   1   9        5.54        7.34      2.81 o 
  -7   2   9       17.99       26.81      4.33 o 
  -6   2   9       89.56       79.42      8.85 o 
  -5   2   9        3.00       11.25      3.16 o 
  -4   2   9       41.63       29.66      4.23 o 
  -3   2   9       26.49       26.53      3.38 o 
  -2   2   9      275.94      263.95     13.54 o 
  -1   2   9       32.58       30.08      3.84 o 
   0   2   9     1151.58     1196.58     21.01 o 
   1   2   9      832.65      813.64     23.22 o 
   2   2   9      306.72      362.38     24.67 o 
   3   2   9       59.09       59.00      7.97 o 
   4   2   9      276.77      263.41     20.21 o 
   5   2   9        6.10        9.65      2.69 o 
  -7   3   9      264.76      250.48     24.21 o 
  -6   3   9       28.18       45.16      6.15 o 
  -5   3   9       33.13       30.01      5.76 o 
  -4   3   9       65.80       59.63      8.29 o 
  -3   3   9        8.71        9.83      2.10 o 
  -2   3   9        0.16        5.26      1.36 o 
  -1   3   9      487.82      503.39     23.13 o 
   0   3   9        8.15        7.47      2.64 o 
   1   3   9        9.18        9.04      1.75 o 
   2   3   9     1054.43     1174.91     25.31 o 
   3   3   9       92.95      105.86     10.67 o 
   4   3   9      259.79      277.98     22.18 o 
   5   3   9       54.74       42.03      5.93 o 
  -7   4   9       89.01       87.38      9.72 o 
  -6   4   9       11.11        7.21      2.44 o 
  -5   4   9      269.00      304.36     23.68 o 
  -4   4   9       39.85       38.73      4.84 o 
  -3   4   9      557.65      588.45     17.84 o 
  -2   4   9      274.19      307.71     20.73 o 
  -1   4   9       28.36       37.96      3.92 o 
   0   4   9       18.28       20.77      5.01 o 
   1   4   9        2.67        5.58      1.44 o 
   2   4   9      232.04      211.78     23.38 o 
   3   4   9      181.09      167.10     14.20 o 
   4   4   9       13.20       12.72      3.20 o 
   5   4   9      460.00      570.41     45.36 o 
  -7   5   9       73.87       69.63     10.43 o 
  -6   5   9      289.17      312.54     23.99 o 
  -5   5   9      413.83      475.35     38.58 o 
  -4   5   9      144.92      120.51      9.95 o 
  -3   5   9     1647.81     1809.30     91.34 o 
  -2   5   9      108.53       98.08      7.71 o 
  -1   5   9      363.21      397.62     16.82 o 
   0   5   9      276.28      278.54     26.46 o 
   1   5   9       70.90       69.21      6.47 o 
   2   5   9       73.52       66.87      7.16 o 
   3   5   9       19.02       13.94      4.27 o 
   4   5   9       73.06       90.19     11.77 o 
   5   5   9      111.82      113.59     17.35 o 
  -7   6   9      226.91      244.47     22.62 o 
  -6   6   9       90.73       90.31      8.38 o 
  -5   6   9       14.59       12.77      2.69 o 
  -4   6   9        8.33        7.67      2.22 o 
  -3   6   9      408.74      402.75     15.13 o 
  -2   6   9     1381.64     1440.53     30.58 o 
  -1   6   9        0.43        2.39      1.09 o 
   0   6   9        2.76        7.23      2.12 o 
   1   6   9        0.46        4.81      1.88 o 
   2   6   9       32.54       29.32      4.36 o 
   3   6   9       39.40       38.78      7.19 o 
   4   6   9        4.53       10.51      3.04 o 
   5   6   9        1.14        6.30      4.46 o 
  -7   7   9        2.34        9.57      3.40 o 
  -6   7   9        2.25        6.12      2.33 o 
  -5   7   9      127.68      118.68     10.88 o 
  -4   7   9      192.36      192.46     17.72 o 
  -3   7   9       17.42       18.70      2.72 o 
  -2   7   9      175.20      172.11     14.06 o 
  -1   7   9     1625.61     1580.45     33.20 o 
   0   7   9        2.55        3.70      1.69 o 
   1   7   9       58.40       59.52      6.25 o 
   2   7   9       28.90       29.60      6.30 o 
   3   7   9       14.42       18.12      4.59 o 
   4   7   9       94.25       87.18     11.47 o 
   5   7   9       32.68       29.40      4.23 o 
  -7   8   9       80.73       71.05      9.50 o 
  -6   8   9      289.13      328.68     29.61 o 
  -5   8   9      111.22      111.07      9.79 o 
  -4   8   9      139.07      143.86     11.23 o 
  -3   8   9       96.98      102.43      7.88 o 
  -2   8   9       14.05       11.60      3.31 o 
  -1   8   9      142.52      114.88      7.48 o 
   0   8   9       72.40       60.55      5.45 o 
   1   8   9       18.53       16.99      4.84 o 
   2   8   9       10.56        4.01      2.12 o 
   3   8   9       28.91       28.41      5.85 o 
   4   8   9        3.86        2.42      1.93 o 
   5   8   9       44.33       63.91     10.66 o 
  -6   9   9       16.93       11.62      2.91 o 
  -5   9   9       24.19       30.09      6.70 o 
  -4   9   9        1.77        2.79      2.22 o 
  -3   9   9       58.64       59.80      5.36 o 
  -2   9   9        3.86        4.57      1.99 o 
  -1   9   9      101.99       93.30      9.68 o 
   0   9   9      157.80      140.00     16.82 o 
   1   9   9      138.74      125.51     12.77 o 
   2   9   9        2.09        6.53      2.77 o 
   3   9   9        7.25        4.71      4.50 o 
   4   9   9       93.56      123.95     15.15 o 
   5   9   9       77.59       82.20     11.02 o 
  -6  10   9      151.18      118.79     11.52 o 
  -5  10   9      124.23      133.05     15.79 o 
  -4  10   9       94.44       94.53      8.30 o 
  -3  10   9      194.11      178.06     16.53 o 
  -2  10   9       71.39       56.81      6.59 o 
  -1  10   9       45.94       23.62      4.87 o 
   0  10   9      235.50      225.09     23.46 o 
   1  10   9       10.17       15.67      4.04 o 
   2  10   9      162.85      132.85     17.24 o 
   3  10   9        0.14        3.33      1.93 o 
   4  10   9       71.70       59.33      9.50 o 
  -6  11   9        3.78        5.14      2.71 o 
  -5  11   9        0.15        1.56      1.89 o 
  -4  11   9       56.22       61.64      6.60 o 
  -3  11   9        9.42        9.58      2.34 o 
  -2  11   9       72.26       84.26      8.29 o 
  -1  11   9        0.89        3.73      1.94 o 
   0  11   9      178.67      199.92     37.28 o 
   1  11   9      133.50      100.80     12.66 o 
   2  11   9       53.69       51.43      7.34 o 
   3  11   9       34.73       54.37      8.39 o 
   4  11   9        0.43        4.62      1.70 o 
  -6  12   9        0.01        6.73      2.00 o 
  -5  12   9       25.68       25.13      5.03 o 
  -4  12   9       25.37       34.97      7.72 o 
  -3  12   9      146.22      149.01     19.26 o 
  -2  12   9       76.67       60.11      7.45 o 
  -1  12   9       47.09       29.85      4.36 o 
   0  12   9      137.52      178.40     26.77 o 
   1  12   9       21.16       15.28      3.59 o 
   2  12   9        1.90        8.31      3.28 o 
   3  12   9       47.28       29.16      5.64 o 
   4  12   9       15.65       17.13      3.86 o 
  -5  13   9        9.02        7.24      2.52 o 
  -4  13   9       10.09        9.37      2.94 o 
  -3  13   9        2.63        4.36      2.28 o 
  -2  13   9      487.71      488.34     29.47 o 
  -1  13   9      692.01      714.17     17.58 o 
   0  13   9       82.02       82.10     10.75 o 
   1  13   9        1.58        7.22      3.61 o 
   2  13   9       41.36       55.71      8.56 o 
   3  13   9       27.75       29.22      8.03 o 
   4  13   9      145.04      127.21     18.43 o 
  -5  14   9       62.49       67.22     10.05 o 
  -4  14   9      140.71      135.95     18.18 o 
  -3  14   9       57.19       55.29      7.08 o 
  -2  14   9       16.73       17.74      2.94 o 
  -1  14   9      107.12       89.88      9.24 o 
   0  14   9        0.45        6.33      1.79 o 
   1  14   9       10.11       12.55      3.61 o 
   2  14   9       37.41       30.42      7.46 o 
   3  14   9       60.60       57.50     10.76 o 
  -5  15   9       59.88       49.74      9.36 o 
  -4  15   9       53.00       52.17      5.68 o 
  -3  15   9       15.42       19.32      3.16 o 
  -2  15   9       10.10        8.45      2.71 o 
  -1  15   9       53.19       38.44      7.05 o 
   0  15   9       16.68       23.93      6.03 o 
   1  15   9       69.41       76.98     11.52 o 
   2  15   9       88.95       67.72     11.20 o 
   3  15   9       43.12       22.63      5.62 o 
  -4  16   9        6.45        2.33      1.69 o 
  -3  16   9       40.69       41.60      5.97 o 
  -2  16   9      233.95      242.25     30.18 o 
  -1  16   9       24.60       35.29      4.41 o 
   0  16   9       16.38       17.02      5.38 o 
   1  16   9        7.19       14.99      5.77 o 
   2  16   9       11.70       11.68      6.18 o 
  -4  17   9      143.94      111.37     20.06 o 
  -3  17   9        0.00        6.53      3.12 o 
  -2  17   9       24.24       25.04      5.28 o 
  -1  17   9        0.61        4.66      1.97 o 
   0  17   9       21.06       10.20      4.48 o 
   1  17   9       16.82       20.64      4.49 o 
   2  17   9       80.41       83.87     17.41 o 
  -3  18   9       21.82       20.32      4.28 o 
  -2  18   9       68.86       59.01      8.57 o 
  -1  18   9       40.94       29.78      7.30 o 
   0  18   9      128.48      143.06     20.17 o 
   1  18   9        5.05        9.25      6.02 o 
  -2  19   9        3.83        6.65      2.07 o 
  -1  19   9       14.62        7.50      2.34 o 
   0  19   9       58.03       52.71     11.53 o 
  -6   0  10       53.88       40.53     10.25 o 
  -4   0  10     1640.49     1943.31     85.26 o 
  -2   0  10       82.23       83.73     13.58 o 
   0   0  10      420.65      380.82     23.63 o 
   2   0  10        0.63        5.05      2.74 o 
   4   0  10      101.85       49.92     12.98 o 
  -6   1  10       45.35       51.54      6.99 o 
  -5   1  10        0.00        8.07      1.95 o 
  -4   1  10        0.89        5.88      2.62 o 
  -3   1  10      325.28      339.81     16.02 o 
  -2   1  10       21.55       13.40      2.43 o 
  -1   1  10       14.85       13.81      2.51 o 
   0   1  10       56.74       67.30      6.59 o 
   1   1  10       19.04       16.82      3.73 o 
   2   1  10      253.39      214.73     19.65 o 
   3   1  10       45.38       52.12      6.01 o 
   4   1  10        0.06       10.38      2.79 o 
  -6   2  10      221.48      215.99     19.74 o 
  -5   2  10      153.37      136.09     17.76 o 
  -4   2  10        1.24        5.48      2.17 o 
  -3   2  10       50.36       44.92      4.16 o 
  -2   2  10      181.95      171.34     13.30 o 
  -1   2  10      287.57      295.67     15.79 o 
   0   2  10      312.71      337.54     22.20 o 
   1   2  10       26.14       30.77      3.33 o 
   2   2  10      305.05      303.39     25.15 o 
   3   2  10        0.19        8.29      2.63 o 
   4   2  10       20.40       24.26      4.01 o 
  -6   3  10       49.24       64.79      7.22 o 
  -5   3  10      491.33      575.48     27.41 o 
  -4   3  10       71.11       78.32      8.41 o 
  -3   3  10      476.44      457.15     14.55 o 
  -2   3  10        0.01        4.42      1.81 o 
  -1   3  10        2.62        6.26      1.88 o 
   0   3  10      322.96      311.99     23.53 o 
   1   3  10      867.31      921.91     15.45 o 
   2   3  10        6.06        6.97      2.88 o 
   3   3  10        9.73       11.01      3.28 o 
   4   3  10       53.26       43.50      8.96 o 
  -6   4  10      308.99      319.92     30.80 o 
  -5   4  10        3.71        8.77      2.49 o 
  -4   4  10      132.96      151.37     13.54 o 
  -3   4  10      177.92      168.31     13.11 o 
  -2   4  10        0.96        4.88      1.67 o 
  -1   4  10        2.88        5.19      2.68 o 
   0   4  10      120.75      112.70     12.97 o 
   1   4  10       46.57       45.87      6.35 o 
   2   4  10       21.07       20.70      2.15 o 
   3   4  10       37.90       17.65      3.96 o 
   4   4  10        1.64        6.65      2.84 o 
  -6   5  10      119.68      132.48     15.34 o 
  -5   5  10       46.03       51.78      6.31 o 
  -4   5  10      190.66      191.25     13.84 o 
  -3   5  10       56.11       49.52      4.83 o 
  -2   5  10       70.60       80.45      8.60 o 
  -1   5  10      660.59      724.59     16.41 o 
   0   5  10      230.70      246.74     16.22 o 
   1   5  10       64.91       99.22     15.66 o 
   2   5  10        2.70        2.79      2.63 o 
   3   5  10       36.36       46.01     11.48 o 
   4   5  10        0.31        7.89      2.50 o 
  -6   6  10      316.81      298.67     29.31 o 
  -5   6  10      296.82      316.38     40.07 o 
  -4   6  10       40.33       35.30      5.59 o 
  -3   6  10      221.81      238.56     17.77 o 
  -2   6  10        4.85        5.20      1.55 o 
  -1   6  10        6.59        4.84      2.19 o 
   0   6  10      113.36      108.43     11.81 o 
   1   6  10        1.29        3.89      1.87 o 
   2   6  10        0.66        6.96      2.51 o 
   3   6  10        3.95        7.21      2.75 o 
   4   6  10       35.62       29.52      9.73 o 
  -6   7  10      190.83      183.70     23.04 o 
  -5   7  10      168.64      169.14     15.93 o 
  -4   7  10       29.19       26.35      3.73 o 
  -3   7  10      190.22      184.52     14.41 o 
  -2   7  10       30.71       27.08      5.81 o 
  -1   7  10      613.17      639.12     18.78 o 
   0   7  10       52.72       65.62      7.49 o 
   1   7  10       29.36       18.91      3.80 o 
   2   7  10       31.47       42.94     13.06 o 
   3   7  10        1.65        3.39      2.82 o 
   4   7  10        1.85        4.12      2.50 o 
  -6   8  10        0.00        6.77      3.70 o 
  -5   8  10      207.54      203.08     19.80 o 
  -4   8  10       85.31       86.21      9.96 o 
  -3   8  10      116.56      122.21     12.99 o 
  -2   8  10        0.05        4.17      1.57 o 
  -1   8  10        6.08        7.22      2.73 o 
   0   8  10      136.51      109.34     20.17 o 
   1   8  10        5.73       11.15      2.19 o 
   2   8  10        5.20        6.30      2.07 o 
   3   8  10       18.14       20.37      4.10 o 
   4   8  10        5.10       13.73      3.63 o 
  -5   9  10      108.07       85.26     11.32 o 
  -4   9  10       72.39       38.21      7.72 o 
  -3   9  10       87.01       78.01      9.02 o 
  -2   9  10       78.33       79.85      7.24 o 
  -1   9  10      189.39      162.99     20.57 o 
   0   9  10        8.48        3.49      3.93 o 
   1   9  10       36.28       32.81      5.62 o 
   2   9  10       32.97       34.96      8.87 o 
   3   9  10       84.74       99.53     17.39 o 
  -5  10  10       32.30       27.88      4.71 o 
  -4  10  10      151.70      128.04     14.36 o 
  -3  10  10        9.62        8.61      2.31 o 
  -2  10  10      463.26      535.17     16.22 o 
  -1  10  10        8.98        8.25      3.34 o 
   0  10  10      200.71      182.61     42.18 o 
   1  10  10       22.49       18.92      4.73 o 
   2  10  10       62.08       56.95      9.84 o 
   3  10  10      252.29      297.73     12.53 o 
  -5  11  10       52.65       46.87      7.46 o 
  -4  11  10        0.82        5.31      2.08 o 
  -3  11  10        1.75        7.91      2.60 o 
  -2  11  10      157.28      141.61     13.21 o 
  -1  11  10       64.87       58.83      8.79 o 
   0  11  10      276.25      282.39     32.01 o 
   1  11  10        0.32        6.53      2.77 o 
   2  11  10        7.31        9.99      3.00 o 
   3  11  10       60.29       64.06     12.51 o 
  -4  12  10        0.22        6.07      3.41 o 
  -3  12  10       52.47       34.59      7.10 o 
  -2  12  10       30.94       25.70      3.94 o 
  -1  12  10       60.48       54.05      7.67 o 
   0  12  10       14.20       14.84      3.90 o 
   1  12  10        1.40        1.64      1.87 o 
   2  12  10       16.43       13.03      3.89 o 
   3  12  10       21.98       37.11      6.42 o 
  -4  13  10       15.95        7.62      3.50 o 
  -3  13  10       42.26       23.14      4.52 o 
  -2  13  10        6.80       11.86      2.41 o 
  -1  13  10       43.69       41.21      7.95 o 
   0  13  10      197.53      169.50     19.02 o 
   1  13  10        0.00        4.04      5.64 o 
   2  13  10       10.77        8.81      2.83 o 
  -4  14  10       33.16       28.26      6.05 o 
  -3  14  10        0.47        7.24      2.55 o 
  -2  14  10      402.79      343.97     58.60 o 
  -1  14  10        1.35        5.22      3.05 o 
   0  14  10        5.13        3.85      2.85 o 
   1  14  10       94.02       59.19     23.61 o 
   2  14  10        6.52        6.88      2.76 o 
  -3  15  10      149.93      103.67     17.24 o 
  -2  15  10       54.10       44.75      8.30 o 
  -1  15  10       15.33       16.54      7.58 o 
   0  15  10        0.45        6.84      4.31 o 
   1  15  10       11.41       14.51      5.79 o 
  -2  16  10        0.28        5.88      2.49 o 
  -1  16  10       17.52       16.99      5.72 o 
   0  16  10       38.56       27.90     10.47 o 
  -5   0  11       21.86       17.43      9.12 o 
  -3   0  11       54.46       42.38      6.46 o 
  -1   0  11      157.57      193.85     25.48 o 
   1   0  11      761.73      758.88     65.53 o 
   3   0  11        6.99       11.67      4.43 o 
  -5   1  11      166.94      168.94     20.03 o 
  -4   1  11        4.31        5.69      3.05 o 
  -3   1  11       58.64       45.89      5.73 o 
  -2   1  11        6.18        6.96      3.08 o 
  -1   1  11        4.19        4.09      1.70 o 
   0   1  11       10.34       11.85      2.77 o 
   1   1  11        2.04        6.74      2.04 o 
   2   1  11       91.40       87.54     10.37 o 
   3   1  11       14.53       11.55      3.68 o 
  -5   2  11        3.53        6.61      2.84 o 
  -4   2  11        1.45        6.51      2.43 o 
  -3   2  11       18.71       14.87      2.75 o 
  -2   2  11        0.04        2.35      1.91 o 
  -1   2  11      252.69      258.76     20.42 o 
   0   2  11        1.79        5.96      1.97 o 
   1   2  11       40.21       39.12      5.98 o 
   2   2  11        3.64        6.30      2.25 o 
   3   2  11        5.12        5.41      2.37 o 
  -5   3  11        2.58        4.61      2.22 o 
  -4   3  11      163.10      148.54     18.97 o 
  -3   3  11       20.35       14.25      3.23 o 
  -2   3  11        0.35        2.57      2.27 o 
  -1   3  11      158.46      144.36     16.04 o 
   0   3  11      425.27      431.75     25.26 o 
   1   3  11       38.05       43.24      6.49 o 
   2   3  11       26.40       17.49      4.37 o 
   3   3  11        3.78        5.87      2.33 o 
  -5   4  11       12.91       18.26      4.37 o 
  -4   4  11      123.37      106.76     14.44 o 
  -3   4  11       66.50       58.37      6.75 o 
  -2   4  11      101.52       82.82     10.17 o 
  -1   4  11       39.98       54.32      7.60 o 
   0   4  11       71.20       56.21      6.40 o 
   1   4  11       81.61       68.21     13.65 o 
   2   4  11        7.30        6.32      3.04 o 
   3   4  11       10.13       11.06      3.65 o 
  -5   5  11      356.73      381.31     22.25 o 
  -4   5  11       25.93       26.39      4.34 o 
  -3   5  11      140.09      122.26     13.21 o 
  -2   5  11       79.40       65.63      8.98 o 
  -1   5  11      218.82      223.55     22.72 o 
   0   5  11       20.93       23.02      3.63 o 
   1   5  11      114.00      106.13     16.47 o 
   2   5  11        2.52       13.78      3.52 o 
   3   5  11       70.35       92.68     15.97 o 
  -4   6  11      262.71      254.16     24.81 o 
  -3   6  11        2.62        8.25      2.17 o 
  -2   6  11      242.03      214.41     26.02 o 
  -1   6  11        0.56        2.05      1.91 o 
   0   6  11      121.62      110.15     21.25 o 
   1   6  11        8.34        5.62      2.21 o 
   2   6  11       25.20       16.69      4.82 o 
  -4   7  11        7.08        9.45      2.51 o 
  -3   7  11      313.86      307.09     22.56 o 
  -2   7  11      893.45      984.03     35.53 o 
  -1   7  11      111.86       90.35     13.11 o 
   0   7  11       31.03       42.25      7.73 o 
   1   7  11      327.04      343.26     22.26 o 
   2   7  11        0.00        6.92      2.09 o 
  -4   8  11       53.16       52.69      7.28 o 
  -3   8  11      189.52      168.66     20.37 o 
  -2   8  11      360.58      410.57     33.09 o 
  -1   8  11       14.39       26.95      5.78 o 
   0   8  11      225.22      240.84     40.11 o 
   1   8  11       23.00       32.49      8.03 o 
   2   8  11        1.02        7.14      2.83 o 
  -4   9  11       56.48       53.50      8.70 o 
  -3   9  11        8.72        9.02      2.14 o 
  -2   9  11      128.47      102.58     16.70 o 
  -1   9  11      138.18      112.12     17.63 o 
   0   9  11       32.27       24.55      5.78 o 
   1   9  11        1.26        1.29      3.52 o 
   2   9  11       39.11       29.40     12.90 o 
  -3  10  11        7.01        8.77      2.62 o 
  -2  10  11      113.31      138.45     29.07 o 
  -1  10  11       28.76       36.84      8.28 o 
   0  10  11        0.12        6.86      3.39 o 
   1  10  11        7.80        5.22      4.11 o 
  -3  11  11        4.35        8.29      2.87 o 
  -2  11  11      441.69      452.45     21.32 o 
  -1  11  11      298.48      266.08     44.05 o 
   0  11  11       36.86       28.24     15.30 o 
   1  11  11        0.43        7.81      4.57 o 
  -2  12  11      155.84      120.87     21.58 o 
  -1  12  11      253.31      237.08     26.46 o 
   0  12  11        0.92        8.01      3.79 o 
  -2   0  12        2.06        1.22      2.20 o 
   0   0  12       41.62       37.21      9.32 o 
  -3   1  12       36.90       33.25     11.30 o 
  -2   1  12        0.39        7.26      4.77 o 
  -1   1  12        9.10       14.07      4.52 o 
   0   1  12       34.88       11.78      6.13 o 
   1   1  12        0.97        4.41      2.34 o 
  -3   2  12       20.26       13.80      3.65 o 
  -2   2  12       58.73       37.92      9.32 o 
  -1   2  12        3.73        5.64      3.16 o 
   0   2  12      120.66      107.33     13.86 o 
  -3   3  12        6.46       15.13      3.27 o 
  -2   3  12      132.32      142.84     18.99 o 
  -1   3  12      228.76      219.36     22.75 o 
   0   3  12        4.55        6.33      2.81 o 
  -2   4  12       11.13        9.29      3.10 o 
  -1   4  12        6.16        9.53      3.73 o 
   0   4  12       71.12       63.30     12.01 o 
  -2   5  12        1.45        4.36      2.44 o 
  -1   5  12        9.40       12.51      3.43 o 
   0   5  12        3.12        4.08      2.72 o 
  -1   6  12      270.66      285.83     42.45 o 
                                                 
